# Supplementary material for: Ethyl 2-(4-hydr­oxy-1-methyl-2-oxo-1,2-dihydro­quinolin-3-yl)acetate
Source: Acta Crystallogr Sect E Struct Rep Online. 2009 Apr 8;65(Pt 5):o968. doi: 10.1107/S1600536809011921 (PMC2977667; doi:10.1107/S1600536809011921)
Supplement: Supplementary file 1 [file e-65-0o968-sup1.cif]

##############################################################################
###                                                                        ###
###        Electronic paper (Acta Crystallographica Section E)             ###
###                                                                        ###
##############################################################################
#                                                                            #
# This CIF contains the data in a paper accepted for publication in Acta     #
# Crystallographica Section E. It conforms to the requirements of Notes      #
# for Authors for Section E, and has been peer reviewed under the auspices   #
# of the IUCr Commission on Journals.                                        #
#                                                                            #
# Full details of the Crystallographic Information File format               #
# are given in the paper "The Crystallographic Information File (CIF):       #
# a New Standard Archive File for Crystallography" by S. R. Hall, F. H.      #
# Allen and I. D. Brown [Acta Cryst. (1991), A47, 655-685].                  #
#                                                                            #
# The current version of the core CIF dictionary is obtainable from          #
# ftp://ftp.iucr.org/pub/cif_core.dic. The current version number is 2.4.    #
#                                                                            #
# Software is freely available for graphical display of the structure(s) in  #
# this CIF.  For information consult the CIF home page http://www.iucr.org/  #
# cif/home.html                                                              #
#                                                                            #
# This file may be used for bona fide research purposes within the           #
# scientific community so long as proper attribution is given to the journal # 
# article from which it was obtained.                                        #
#                                                                            #
##############################################################################
                                             
data_I
_audit_creation_method     SHELXL-97
_chemical_name_systematic
;
Ethyl 2-(4-hydroxy-1-methyl-2-oxo-1,2-dihydroquinolin-3-yl)acetate
;
_chemical_name_common     ?
_chemical_formula_moiety     'C14 H15 N O4'
_chemical_formula_sum     'C14 H15 N O4'
_chemical_formula_iupac     'C14 H15 N O4'
_chemical_formula_weight     261.27
_chemical_melting_point     455
_symmetry_cell_setting     monoclinic
_symmetry_space_group_name_H-M     'C 2/c'
loop_
    _symmetry_equiv_pos_as_xyz
    'x, y, z'
    '-x, y, -z+1/2'
    'x+1/2, y+1/2, z'
    '-x+1/2, y+1/2, -z+1/2'
    '-x, -y, -z'
    'x, -y, z-1/2'
    '-x+1/2, -y+1/2, -z'
    'x+1/2, -y+1/2, z-1/2'
_cell_length_a     21.608(2)
_cell_length_b     9.2155(9)
_cell_length_c     14.6795(12)
_cell_angle_alpha     90.00
_cell_angle_beta     119.632(9)
_cell_angle_gamma     90.00
_cell_volume     2540.8(4)
_cell_formula_units_Z     8
_cell_measurement_reflns_used     8736
_cell_measurement_theta_min     4
_cell_measurement_theta_max     32
_cell_measurement_temperature     293(2)
_exptl_crystal_description     block
_exptl_crystal_colour     colourless
_exptl_crystal_size_max     0.30
_exptl_crystal_size_mid     0.30
_exptl_crystal_size_min     0.20
_exptl_crystal_density_diffrn     1.366
_exptl_crystal_density_meas     ?
_exptl_crystal_density_method     'not measured'
_exptl_crystal_F_000     1104
_exptl_absorpt_coefficient_mu     0.101
_exptl_absorpt_correction_type     none
_exptl_absorpt_process_details     ?
_exptl_absorpt_correction_T_min     ?
_exptl_absorpt_correction_T_max     ?
_exptl_special_details
;
;
_diffrn_ambient_temperature     293(2)
_diffrn_radiation_type     MoK\a
_diffrn_radiation_wavelength     0.71073
_diffrn_radiation_source     'Enhance (Mo) X-ray Source'
_diffrn_radiation_monochromator     graphite
_diffrn_measurement_device_type     "Oxford Diffraction Xcalibur3"
_diffrn_measurement_method     \w
_diffrn_detector_area_resol_mean     16.1827
_diffrn_reflns_number     13114
_diffrn_reflns_av_R_equivalents     0.0304
_diffrn_reflns_av_sigmaI/netI     0.0209
_diffrn_reflns_theta_min     3.19
_diffrn_reflns_theta_max     27.49
_diffrn_reflns_theta_full     27.49
_diffrn_measured_fraction_theta_max     0.982
_diffrn_measured_fraction_theta_full     0.982
_diffrn_reflns_limit_h_min     -28
_diffrn_reflns_limit_h_max     28
_diffrn_reflns_limit_k_min     -11
_diffrn_reflns_limit_k_max     11
_diffrn_reflns_limit_l_min     -19
_diffrn_reflns_limit_l_max     19
_diffrn_standards_number     2
_diffrn_standards_interval_count     50
_diffrn_standards_interval_time     ?
_diffrn_standards_decay_%     ?
_refine_special_details
;
Refinement of <i>F</i>^2^ against ALL reflections. The weighted <i>R</i>-factor
<i>wR</i> and goodness of fit <i>S</i> are based on <i>F</i>^2^, conventional
<i>R</i>-factors <i>R</i> are based on <i>F</i>, with <i>F</i> set to zero for
negative <i>F</i>^2^. The threshold expression of <i>F</i>^2^ >
\s(<i>F</i>^2^) is used only for calculating <i>R</i>-factors(gt) <i>etc</i>.
and is not relevant to the choice of reflections for refinement.
<i>R</i>-factors based on <i>F</i>^2^ are statistically about twice as large
as those based on <i>F</i>, and <i>R</i>- factors based on ALL data will be
even larger.
;
_reflns_number_total     2862
_reflns_number_gt     2376
_reflns_threshold_expression     I>2\s(I)
_refine_ls_structure_factor_coef     Fsqd
_refine_ls_matrix_type     full
_refine_ls_R_factor_all     0.0752
_refine_ls_R_factor_gt     0.0598
_refine_ls_wR_factor_gt     0.1572
_refine_ls_wR_factor_ref     0.1707
_refine_ls_goodness_of_fit_ref     1.193
_refine_ls_restrained_S_all     1.193
_refine_ls_number_reflns     2862
_refine_ls_number_parameters     232
_refine_ls_number_restraints     0
_refine_ls_hydrogen_treatment     refall
_refine_ls_weighting_scheme     calc
_refine_ls_weighting_details
                 'calc w=1/[\s^2^(Fo^2^)+(0.0943P)^2^] where P=(Fo^2^+2Fc^2^)/3'
_atom_sites_solution_hydrogens     difmap
_atom_sites_solution_primary     direct
_atom_sites_solution_secondary     difmap
_refine_ls_shift/su_max     0.000
_refine_ls_shift/su_mean     0.000
_refine_diff_density_max     0.278
_refine_diff_density_min     -0.190
_refine_ls_extinction_method     none
_refine_ls_extinction_coef     ?
loop_
    _atom_type_symbol
    _atom_type_description
    _atom_type_scat_dispersion_real
    _atom_type_scat_dispersion_imag
    _atom_type_scat_source
    'C' 'C' 0.0033 0.0016
                         'International Tables Vol C Tables 4.2.6.8 and 6.1.1.4'
    'H' 'H' 0.0000 0.0000
                         'International Tables Vol C Tables 4.2.6.8 and 6.1.1.4'
    'N' 'N' 0.0061 0.0033
                         'International Tables Vol C Tables 4.2.6.8 and 6.1.1.4'
    'O' 'O' 0.0106 0.0060
                         'International Tables Vol C Tables 4.2.6.8 and 6.1.1.4'
_computing_data_collection     'CrysAlis CCD (Oxford Diffraction, 2005)'
_computing_cell_refinement     'CrysAlis RED (Oxford Diffraction, 2005)'
_computing_data_reduction     'CrysAlis RED (Oxford Diffraction, 2005)'
_computing_structure_solution     'SHELXTL (Sheldrick, 2008)'
_computing_structure_refinement     'SHELXTL (Sheldrick, 2008)'
_computing_molecular_graphics     'XP (Siemens, 1998)'
_computing_publication_material     'SHELXTL (Sheldrick, 2008)'
loop_
    _atom_site_type_symbol
    _atom_site_label
    _atom_site_fract_x
    _atom_site_fract_y
    _atom_site_fract_z
    _atom_site_U_iso_or_equiv
    _atom_site_adp_type
    _atom_site_calc_flag
    _atom_site_refinement_flags
    _atom_site_occupancy
    _atom_site_disorder_assembly
    _atom_site_disorder_group
    N N1 0.12615(8) 0.48562(16) 0.00279(10) 0.0447(4) Uani d . 1 . .
    O O1 0.23317(6) 0.38519(13) 0.11389(9) 0.0511(4) Uani d . 1 . .
    O O2 0.14804(7) 0.78108(14) 0.22763(10) 0.0528(4) Uani d . 1 . .
    H H2O 0.1932(14) 0.807(3) 0.284(2) 0.086(8) Uiso d . 1 . .
    O O3 0.21567(7) 0.39416(16) 0.34316(11) 0.0651(4) Uani d . 1 . .
    O O4 0.32312(6) 0.48690(14) 0.45168(9) 0.0525(4) Uani d . 1 . .
    C C1 0.07158(8) 0.58298(18) -0.01697(12) 0.0434(4) Uani d . 1 . .
    C C2 0.00694(10) 0.5816(2) -0.11336(15) 0.0566(5) Uani d . 1 . .
    H H2 0.0020(13) 0.511(3) -0.161(2) 0.077(7) Uiso d . 1 . .
    C C3 -0.04624(10) 0.6786(3) -0.13061(17) 0.0652(6) Uani d . 1 . .
    H H3 -0.0931(15) 0.677(3) -0.195(2) 0.102(9) Uiso d . 1 . .
    C C4 -0.03752(10) 0.7799(3) -0.05606(18) 0.0638(6) Uani d . 1 . .
    H H4 -0.0737(14) 0.850(3) -0.064(2) 0.087(7) Uiso d . 1 . .
    C C5 0.02492(9) 0.7826(2) 0.03876(16) 0.0541(5) Uani d . 1 . .
    H H5 0.0334(10) 0.852(2) 0.0948(15) 0.054(5) Uiso d . 1 . .
    C C6 0.07974(8) 0.68292(17) 0.05940(13) 0.0419(4) Uani d . 1 . .
    C C7 0.14509(8) 0.68166(17) 0.15888(12) 0.0393(4) Uani d . 1 . .
    C C8 0.19716(8) 0.58370(17) 0.17776(12) 0.0390(4) Uani d . 1 . .
    C C9 0.18749(9) 0.47940(18) 0.09900(12) 0.0407(4) Uani d . 1 . .
    C C10 0.26583(8) 0.57643(19) 0.28059(12) 0.0413(4) Uani d . 1 . .
    H H10B 0.3055(9) 0.5445(19) 0.2663(13) 0.042(4) Uiso d . 1 . .
    H H10A 0.2774(9) 0.668(2) 0.3117(14) 0.044(5) Uiso d . 1 . .
    C C11 0.26352(8) 0.47532(18) 0.35929(13) 0.0416(4) Uani d . 1 . .
    C C12 0.32854(11) 0.3976(2) 0.53692(15) 0.0564(5) Uani d . 1 . .
    H H12B 0.2882(13) 0.416(3) 0.5450(19) 0.082(7) Uiso d . 1 . .
    H H12A 0.3291(12) 0.291(3) 0.5182(18) 0.084(7) Uiso d . 1 . .
    C C13 0.39738(15) 0.4393(3) 0.63283(17) 0.0757(7) Uani d . 1 . .
    H H13C 0.3974(17) 0.546(4) 0.658(2) 0.132(12) Uiso d . 1 . .
    H H13B 0.4378(17) 0.416(4) 0.623(3) 0.119(11) Uiso d . 1 . .
    H H13A 0.4017(15) 0.380(3) 0.688(2) 0.105(9) Uiso d . 1 . .
    C C14 0.11943(14) 0.3847(3) -0.07860(17) 0.0627(5) Uani d . 1 . .
    H H14C 0.1113(13) 0.444(3) -0.1404(19) 0.084(7) Uiso d . 1 . .
    H H14B 0.1627(16) 0.332(3) -0.050(2) 0.105(10) Uiso d . 1 . .
    H H14A 0.0770(14) 0.324(3) -0.0999(19) 0.080(7) Uiso d . 1 . .
loop_
    _atom_site_aniso_label
    _atom_site_aniso_U_11
    _atom_site_aniso_U_22
    _atom_site_aniso_U_33
    _atom_site_aniso_U_12
    _atom_site_aniso_U_13
    _atom_site_aniso_U_23
    N1 0.0472(8) 0.0479(8) 0.0323(7) -0.0083(6) 0.0145(6) 0.0011(6)
    O1 0.0542(7) 0.0477(7) 0.0450(7) 0.0045(5) 0.0196(6) 0.0028(5)
    O2 0.0436(7) 0.0519(7) 0.0528(7) -0.0003(5) 0.0160(6) -0.0072(6)
    O3 0.0505(8) 0.0751(10) 0.0550(8) -0.0127(6) 0.0149(6) 0.0126(7)
    O4 0.0458(7) 0.0627(8) 0.0352(6) 0.0027(5) 0.0095(5) 0.0072(5)
    C1 0.0368(8) 0.0472(9) 0.0359(8) -0.0093(7) 0.0101(7) 0.0112(7)
    C2 0.0476(10) 0.0667(13) 0.0378(9) -0.0157(9) 0.0075(8) 0.0124(9)
    C3 0.0387(10) 0.0794(15) 0.0531(11) -0.0089(9) 0.0040(8) 0.0275(11)
    C4 0.0373(10) 0.0654(13) 0.0707(13) 0.0015(9) 0.0129(9) 0.0215(11)
    C5 0.0400(9) 0.0511(11) 0.0597(11) -0.0004(8) 0.0159(8) 0.0127(9)
    C6 0.0345(8) 0.0410(9) 0.0417(8) -0.0051(6) 0.0123(7) 0.0121(7)
    C7 0.0356(8) 0.0383(8) 0.0380(8) -0.0068(6) 0.0137(6) 0.0032(6)
    C8 0.0356(8) 0.0384(8) 0.0337(8) -0.0037(6) 0.0100(6) 0.0046(6)
    C9 0.0420(9) 0.0398(8) 0.0356(8) -0.0045(6) 0.0156(7) 0.0050(6)
    C10 0.0340(8) 0.0394(9) 0.0380(9) -0.0014(6) 0.0084(7) -0.0008(6)
    C11 0.0365(8) 0.0442(9) 0.0372(8) 0.0059(6) 0.0128(7) -0.0017(6)
    C12 0.0600(12) 0.0693(14) 0.0412(10) 0.0198(9) 0.0259(9) 0.0129(9)
    C13 0.0800(17) 0.0909(19) 0.0360(10) 0.0189(14) 0.0134(10) 0.0088(11)
    C14 0.0691(14) 0.0706(14) 0.0398(10) -0.0091(11) 0.0204(10) -0.0092(10)
_geom_special_details
;
All e.s.d.'s (except the e.s.d. in the dihedral angle between two l.s. planes)
are estimated using the full covariance matrix. The cell e.s.d.'s are taken
into account individually in the estimation of e.s.d.'s in distances, angles
and torsion angles; correlations between e.s.d.'s in cell parameters are only
used when they are defined by crystal symmetry. An approximate (isotropic)
treatment of cell e.s.d.'s is used for estimating e.s.d.'s involving l.s.
planes.
;
loop_
    _geom_bond_atom_site_label_1
    _geom_bond_atom_site_label_2
    _geom_bond_site_symmetry_2
    _geom_bond_distance
    _geom_bond_publ_flag
    N1 C9 . 1.380(2) ?
    N1 C1 . 1.393(2) ?
    N1 C14 . 1.463(3) ?
    O1 C9 . 1.250(2) ?
    O2 C7 . 1.341(2) ?
    O2 H2O . 0.95(3) ?
    O3 C11 . 1.201(2) ?
    O4 C11 . 1.335(2) ?
    O4 C12 . 1.453(2) ?
    C1 C6 . 1.393(2) ?
    C1 C2 . 1.414(2) ?
    C2 C3 . 1.377(3) ?
    C2 H2 . 0.92(3) ?
    C3 C4 . 1.378(3) ?
    C3 H3 . 0.99(3) ?
    C4 C5 . 1.379(3) ?
    C4 H4 . 0.97(3) ?
    C5 C6 . 1.409(2) ?
    C5 H5 . 0.98(2) ?
    C6 C7 . 1.445(2) ?
    C7 C8 . 1.360(2) ?
    C8 C9 . 1.437(2) ?
    C8 C10 . 1.507(2) ?
    C10 C11 . 1.504(2) ?
    C10 H10B . 1.021(18) ?
    C10 H10A . 0.935(19) ?
    C12 C13 . 1.507(3) ?
    C12 H12B . 0.95(2) ?
    C12 H12A . 1.02(3) ?
    C13 H13C . 1.05(4) ?
    C13 H13B . 0.98(3) ?
    C13 H13A . 0.94(3) ?
    C14 H14C . 1.00(3) ?
    C14 H14B . 0.95(3) ?
    C14 H14A . 0.98(3) ?
loop_
    _geom_angle_atom_site_label_1
    _geom_angle_atom_site_label_2
    _geom_angle_atom_site_label_3
    _geom_angle_site_symmetry_1
    _geom_angle_site_symmetry_3
    _geom_angle
    _geom_angle_publ_flag
    C9 N1 C1 . . 121.71(14) ?
    C9 N1 C14 . . 117.82(16) ?
    C1 N1 C14 . . 120.46(16) ?
    C7 O2 H2O . . 118.5(15) ?
    C11 O4 C12 . . 117.13(15) ?
    C6 C1 N1 . . 120.06(14) ?
    C6 C1 C2 . . 118.72(17) ?
    N1 C1 C2 . . 121.21(17) ?
    C3 C2 C1 . . 120.0(2) ?
    C3 C2 H2 . . 123.1(16) ?
    C1 C2 H2 . . 116.8(16) ?
    C2 C3 C4 . . 121.30(18) ?
    C2 C3 H3 . . 122.3(17) ?
    C4 C3 H3 . . 116.4(16) ?
    C3 C4 C5 . . 119.7(2) ?
    C3 C4 H4 . . 124.4(15) ?
    C5 C4 H4 . . 115.9(16) ?
    C4 C5 C6 . . 120.3(2) ?
    C4 C5 H5 . . 122.7(11) ?
    C6 C5 H5 . . 117.1(11) ?
    C1 C6 C5 . . 119.99(15) ?
    C1 C6 C7 . . 118.66(14) ?
    C5 C6 C7 . . 121.36(17) ?
    O2 C7 C8 . . 124.99(14) ?
    O2 C7 C6 . . 114.46(14) ?
    C8 C7 C6 . . 120.53(15) ?
    C7 C8 C9 . . 120.23(14) ?
    C7 C8 C10 . . 122.64(15) ?
    C9 C8 C10 . . 117.11(14) ?
    O1 C9 N1 . . 118.92(15) ?
    O1 C9 C8 . . 122.39(14) ?
    N1 C9 C8 . . 118.67(14) ?
    C11 C10 C8 . . 114.00(13) ?
    C11 C10 H10B . . 109.2(10) ?
    C8 C10 H10B . . 108.6(10) ?
    C11 C10 H10A . . 106.7(11) ?
    C8 C10 H10A . . 110.0(10) ?
    H10B C10 H10A . . 108.2(14) ?
    O3 C11 O4 . . 123.65(16) ?
    O3 C11 C10 . . 125.92(15) ?
    O4 C11 C10 . . 110.43(14) ?
    O4 C12 C13 . . 106.40(19) ?
    O4 C12 H12B . . 108.5(15) ?
    C13 C12 H12B . . 112.4(14) ?
    O4 C12 H12A . . 108.7(14) ?
    C13 C12 H12A . . 111.0(13) ?
    H12B C12 H12A . . 110(2) ?
    C12 C13 H13C . . 113.3(18) ?
    C12 C13 H13B . . 110(2) ?
    H13C C13 H13B . . 114(3) ?
    C12 C13 H13A . . 106.8(18) ?
    H13C C13 H13A . . 105(3) ?
    H13B C13 H13A . . 107(3) ?
    N1 C14 H14C . . 107.4(15) ?
    N1 C14 H14B . . 106.9(18) ?
    H14C C14 H14B . . 112(2) ?
    N1 C14 H14A . . 108.7(15) ?
    H14C C14 H14A . . 107.6(19) ?
    H14B C14 H14A . . 114(2) ?
loop_
    _geom_torsion_atom_site_label_1
    _geom_torsion_atom_site_label_2
    _geom_torsion_atom_site_label_3
    _geom_torsion_atom_site_label_4
    _geom_torsion_site_symmetry_1
    _geom_torsion_site_symmetry_2
    _geom_torsion_site_symmetry_3
    _geom_torsion_site_symmetry_4
    _geom_torsion
    _geom_torsion_publ_flag
    C9 N1 C1 C6 . . . . 3.6(2) ?
    C14 N1 C1 C6 . . . . -177.17(16) ?
    C9 N1 C1 C2 . . . . -175.56(14) ?
    C14 N1 C1 C2 . . . . 3.7(2) ?
    C6 C1 C2 C3 . . . . 0.5(2) ?
    N1 C1 C2 C3 . . . . 179.68(15) ?
    C1 C2 C3 C4 . . . . 1.1(3) ?
    C2 C3 C4 C5 . . . . -1.5(3) ?
    C3 C4 C5 C6 . . . . 0.2(3) ?
    N1 C1 C6 C5 . . . . 179.10(14) ?
    C2 C1 C6 C5 . . . . -1.7(2) ?
    N1 C1 C6 C7 . . . . -0.8(2) ?
    C2 C1 C6 C7 . . . . 178.41(14) ?
    C4 C5 C6 C1 . . . . 1.4(3) ?
    C4 C5 C6 C7 . . . . -178.75(16) ?
    C1 C6 C7 O2 . . . . -179.69(13) ?
    C5 C6 C7 O2 . . . . 0.4(2) ?
    C1 C6 C7 C8 . . . . -0.7(2) ?
    C5 C6 C7 C8 . . . . 179.38(15) ?
    O2 C7 C8 C9 . . . . 178.40(14) ?
    C6 C7 C8 C9 . . . . -0.4(2) ?
    O2 C7 C8 C10 . . . . -0.3(2) ?
    C6 C7 C8 C10 . . . . -179.14(14) ?
    C1 N1 C9 O1 . . . . 176.58(14) ?
    C14 N1 C9 O1 . . . . -2.7(2) ?
    C1 N1 C9 C8 . . . . -4.7(2) ?
    C14 N1 C9 C8 . . . . 176.02(16) ?
    C7 C8 C9 O1 . . . . -178.23(15) ?
    C10 C8 C9 O1 . . . . 0.5(2) ?
    C7 C8 C9 N1 . . . . 3.1(2) ?
    C10 C8 C9 N1 . . . . -178.10(13) ?
    C7 C8 C10 C11 . . . . 90.75(19) ?
    C9 C8 C10 C11 . . . . -87.98(19) ?
    C12 O4 C11 O3 . . . . -1.4(2) ?
    C12 O4 C11 C10 . . . . 178.93(15) ?
    C8 C10 C11 O3 . . . . 7.3(3) ?
    C8 C10 C11 O4 . . . . -173.09(13) ?
    C11 O4 C12 C13 . . . . -175.83(16) ?
loop_
    _geom_hbond_atom_site_label_D
    _geom_hbond_atom_site_label_H
    _geom_hbond_atom_site_label_A
    _geom_hbond_site_symmetry_A
    _geom_hbond_distance_DH
    _geom_hbond_distance_HA
    _geom_hbond_distance_DA
    _geom_hbond_angle_DHA
    _geom_hbond_publ_flag
    O2 H2O O1 4 0.95(3) 1.71(3) 2.649(2) 169(2) yes
    C10 H10a O1 4 0.94(2) 2.34(3) 3.235(2) 159(2) yes
data_global
_journal_date_recd_electronic     2009-03-20
_journal_date_accepted     2009-03-31
_journal_name_full     'Acta Crystallographica, Section E'
_journal_year     2009
_journal_volume     65
_journal_issue      5
_journal_page_first     o968
_journal_page_last     o968
_journal_paper_category     QO
_journal_coeditor_code     KP2212
_publ_contact_author_name     'Ukrainets, I.V.'
_publ_contact_author_address
; National University of Pharmacy
        4 Blyukhera ave.
        Kharkiv 61002
        Ukraine
;
_publ_contact_author_email     uiv@kharkov.ua
_publ_contact_author_fax     '+(380) 57-'
_publ_contact_author_phone     '+(380) 572-67-91-85'
_publ_section_title
;
Ethyl 2-(4-hydroxy-1-methyl-2-oxo-1,2-dihydroquinolin-3-yl)acetate
;
loop_
    _publ_author_name
    _publ_author_address
    'Igor V. Ukrainets'
;
National University of Pharmacy
4 Blyukhera ave.
Kharkiv 61002
Ukraine
;
    'Svetlana V. Shishkina'
;
STC "Institute for Single Crystals"
National Academy of Sciences of Ukraine
60 Lenina ave.
Kharkiv 61001
Ukraine
;
    'Oleg V. Shishkin'
;
STC "Institute for Single Crystals"
National Academy of Sciences of Ukraine
60 Lenina ave.
Kharkiv 61001
Ukraine
;
    'Alexandra A. Davidenko'
;
National University of Pharmacy
4 Blyukhera ave.
Kharkiv 61002
Ukraine
;
    'Andrei A. Tkach'
;
National University of Pharmacy
4 Blyukhera ave.
Kharkiv 61002
Ukraine
;
