# Supplementary material for: Ethyl 2-(4-hydr­oxy-1-methyl-2-oxo-1,2-dihydro­quinolin-3-yl)acetate
Source: Acta Crystallogr Sect E Struct Rep Online. 2009 Apr 8;65(Pt 5):o968. doi: 10.1107/S1600536809011921 (PMC2977667; doi:10.1107/S1600536809011921)
Supplement: Supplementary file 2 [file e-65-0o968-Isup2.hkl]

# 
# h,k,l, Fc-squared, Fo-squared, sigma(Fo-squared) and status flag 
# 
data_I
_shelx_title ' ukr59 in C2/c' 
_shelx_refln_list_code          4 
_shelx_F_calc_maximum      328.12 
_exptl_crystal_F_000      1104.00 
_reflns_d_resolution_high  0.7699 
 
loop_ 
 _symmetry_equiv_pos_as_xyz 
 'x, y, z' 
 '-x, y, -z+1/2' 
 'x+1/2, y+1/2, z' 
 '-x+1/2, y+1/2, -z+1/2' 
 '-x, -y, -z' 
 'x, -y, z-1/2' 
 '-x+1/2, -y+1/2, -z' 
 'x+1/2, -y+1/2, z-1/2' 
 
_cell_length_a    21.6081 
_cell_length_b     9.2155 
_cell_length_c    14.6795 
_cell_angle_alpha  90.000 
_cell_angle_beta  119.632 
_cell_angle_gamma  90.000 
 
_shelx_F_squared_multiplier     1.000 
 
loop_ 
 _refln_index_h 
 _refln_index_k 
 _refln_index_l 
 _refln_F_squared_calc 
 _refln_F_squared_meas 
 _refln_F_squared_sigma 
 _refln_observed_status 
   4   0   0      238.60      263.16      7.53 o 
   6   0   0      237.58      217.38      5.54 o 
   8   0   0       36.32       32.81      4.23 o 
  10   0   0      426.38      418.75     14.64 o 
  12   0   0        0.07       16.99      6.93 o 
  14   0   0        0.55        7.93      6.55 o 
  16   0   0        4.33       10.26      7.38 o 
  18   0   0      135.97      195.75     41.44 o 
  20   0   0      184.42      191.05     17.65 o 
  22   0   0      144.39      130.57     21.62 o 
  24   0   0       26.51       17.49     10.49 o 
   3   1   0       79.34       63.87      4.81 o 
   5   1   0        2.43       14.26      4.83 o 
   7   1   0      315.18      335.78      9.10 o 
   9   1   0     3725.77     3904.13     29.22 o 
  11   1   0      512.12      494.72     13.32 o 
  13   1   0       74.85       72.39      6.26 o 
  15   1   0     4319.05     4540.56     34.22 o 
  17   1   0      173.08      204.22     16.47 o 
  19   1   0       15.77       17.50      6.12 o 
  21   1   0       22.87       12.23      5.39 o 
  23   1   0        7.83       10.17      6.07 o 
   0   2   0    14281.36    13583.03     95.82 o 
   2   2   0    30914.96    28967.20    125.23 o 
   4   2   0      249.95      269.30      7.20 o 
   6   2   0      541.55      461.98      8.34 o 
   8   2   0        4.90        3.86      1.11 o 
  10   2   0     5783.28     5811.01     25.30 o 
  12   2   0      499.02      413.92     11.43 o 
  14   2   0      605.74      602.90     15.52 o 
  16   2   0     2202.75     2563.94     26.13 o 
  18   2   0      309.64      349.24     13.16 o 
  20   2   0      191.08      221.91     15.83 o 
  22   2   0       17.84       19.36      7.37 o 
  24   2   0        1.03       14.34      7.53 o 
   1   3   0      489.34      551.67      6.45 o 
   3   3   0     1199.85     1178.30      9.14 o 
   5   3   0       47.77       51.29      3.54 o 
   7   3   0     4767.47     5319.80     18.11 o 
   9   3   0       23.81       21.49      3.01 o 
  11   3   0       93.51       83.00      3.61 o 
  13   3   0     1544.34     1561.30     15.75 o 
  15   3   0      359.41      360.52     10.13 o 
  17   3   0      167.09      171.34     10.19 o 
  19   3   0        0.00       10.54      5.21 o 
  21   3   0       87.38       86.73     10.95 o 
  23   3   0        9.83       11.35      6.31 o 
   0   4   0       27.88       25.44      3.37 o 
   2   4   0      987.81      992.15     10.58 o 
   4   4   0     2643.87     2633.91     13.98 o 
   6   4   0     4898.88     5316.23     29.29 o 
   8   4   0       49.68       40.15      3.76 o 
  10   4   0      368.73      333.58      9.45 o 
  12   4   0        0.24        6.84      3.13 o 
  14   4   0      650.82      668.12     12.75 o 
  16   4   0       13.33       16.76      5.30 o 
  18   4   0      288.01      305.66     13.20 o 
  20   4   0        8.39        5.31      5.65 o 
  22   4   0       10.92       19.87      8.60 o 
   1   5   0      839.96      917.46     10.51 o 
   3   5   0        8.22        8.10      2.01 o 
   5   5   0     5018.60     5494.60     18.21 o 
   7   5   0      335.31      402.74      9.92 o 
   9   5   0      559.39      582.52     11.47 o 
  11   5   0      101.35       96.75      7.76 o 
  13   5   0       91.24       91.91      7.36 o 
  15   5   0       39.66       39.45      8.56 o 
  17   5   0        6.78       12.21      5.99 o 
  19   5   0        4.12        9.57      6.13 o 
  21   5   0       19.08       21.83     11.37 o 
   0   6   0      353.00      364.13     11.68 o 
   2   6   0       38.08       33.25      3.27 o 
   4   6   0     1625.73     1760.77     20.44 o 
   6   6   0      133.24      137.50     14.40 o 
   8   6   0       89.86       94.57      7.85 o 
  10   6   0      190.69      173.69      7.62 o 
  14   6   0      104.84       95.69     10.15 o 
  16   6   0       16.32       10.95      3.94 o 
  18   6   0       29.33       35.06      9.37 o 
  20   6   0       16.84       22.70      8.28 o 
   1   7   0      272.91      283.01      6.89 o 
   3   7   0      105.62      118.17      9.31 o 
   5   7   0       48.24       33.70      7.47 o 
   7   7   0      492.09      513.32     12.47 o 
   9   7   0       93.94       75.21      8.60 o 
  11   7   0      849.83      833.18     18.02 o 
  13   7   0       21.27       10.71      4.89 o 
  15   7   0      391.42      415.81     14.57 o 
  17   7   0       10.27       13.72      5.17 o 
  19   7   0       16.63       16.17      6.41 o 
   0   8   0        5.17       15.47     17.45 o 
   2   8   0      600.17      659.90     15.45 o 
   4   8   0       13.63       10.54      3.95 o 
   6   8   0       83.03       75.05      8.22 o 
   8   8   0       39.76       21.78      4.81 o 
  10   8   0        8.27       14.43      4.46 o 
  12   8   0       48.75       42.18      9.05 o 
  14   8   0      208.63      208.64     12.59 o 
  16   8   0       40.05       50.11      8.05 o 
  18   8   0      101.24       98.72     11.58 o 
   1   9   0      211.97      177.06     16.66 o 
   3   9   0       19.97       16.24      6.35 o 
   5   9   0       11.71       12.75      5.04 o 
   7   9   0      198.49      172.35     17.80 o 
   9   9   0      616.90      675.91     24.56 o 
  11   9   0       14.28       11.20      5.61 o 
  13   9   0        6.52        8.75      5.95 o 
  15   9   0       11.33       15.16      6.21 o 
   2  10   0       44.38       54.99      8.97 o 
   4  10   0        1.06        3.69      3.86 o 
   6  10   0       19.86       13.17      6.57 o 
   8  10   0        4.26        5.49      4.60 o 
  10  10   0        1.59        9.44      6.43 o 
  12  10   0        0.00        4.68      5.49 o 
   1  11   0      358.43      393.36     17.17 o 
   3  11   0        3.19        6.85      5.30 o 
   5  11   0        2.30        4.91      4.55 o 
   7  11   0        0.04        5.41      5.08 o 
   9  11   0        6.33       12.37      5.92 o 
 -25   1   1        0.12        7.53      5.89 o 
 -23   1   1       67.90       58.46      9.83 o 
 -21   1   1        3.98       10.17      4.34 o 
 -19   1   1      115.22      141.21     22.77 o 
 -17   1   1     2344.62     2472.30     29.03 o 
 -15   1   1      185.06      189.24     12.12 o 
 -13   1   1       20.35       20.18      3.14 o 
 -11   1   1      392.12      400.69      6.34 o 
  -9   1   1       68.53       65.15      6.73 o 
  -7   1   1     5065.28     5154.70     25.90 o 
  -5   1   1      245.37      285.81      4.02 o 
  -3   1   1    14658.63    14125.84     71.80 o 
   1   1   1     2891.63     2459.28     23.92 o 
   3   1   1     3962.64     3633.35     26.09 o 
   5   1   1     5667.71     5429.49     31.61 o 
   7   1   1    11777.51    12370.49    154.22 o 
   9   1   1     5034.20     5300.30     33.95 o 
  11   1   1        3.27        4.80      1.93 o 
  13   1   1      496.10      460.00     13.10 o 
  15   1   1     3024.65     3136.16     27.85 o 
  17   1   1       26.44       14.01      6.03 o 
  19   1   1       14.46       13.22      5.98 o 
  21   1   1       30.01       32.47      7.54 o 
  23   1   1      141.24      172.05     17.92 o 
 -24   2   1        0.07       10.28      6.59 o 
 -22   2   1        3.60        6.63      5.30 o 
 -20   2   1        8.14       19.50      6.52 o 
 -18   2   1       33.01       18.96      7.51 o 
 -16   2   1     1114.20     1148.07     18.50 o 
 -14   2   1      133.46      128.74      5.97 o 
 -12   2   1      504.60      479.13     11.39 o 
 -10   2   1     1723.72     1921.67     11.48 o 
  -8   2   1      375.06      384.29      4.71 o 
  -6   2   1     1435.05     1422.17      8.95 o 
  -4   2   1    20334.68    19785.98    116.22 o 
  -2   2   1     1870.15     1590.86     11.17 o 
   0   2   1       71.28       75.06      5.21 o 
   2   2   1     2071.45     1882.24     11.78 o 
   4   2   1     1802.74     1895.95     13.05 o 
   6   2   1      377.20      460.75      5.53 o 
   8   2   1     1026.68     1129.65     16.90 o 
  10   2   1      171.28      206.28      8.68 o 
  12   2   1      175.08      154.28      8.22 o 
  14   2   1      109.78      105.62      9.64 o 
  16   2   1     1828.64     2088.26     31.31 o 
  18   2   1      302.79      329.18     16.55 o 
  20   2   1       22.65       19.56      7.02 o 
  22   2   1       33.78       31.40      7.13 o 
 -23   3   1       26.63       24.10      7.37 o 
 -21   3   1       49.37       49.47      7.85 o 
 -19   3   1        3.30        9.31      4.45 o 
 -17   3   1       41.72       54.55     10.48 o 
 -15   3   1      130.62      127.17      9.29 o 
 -13   3   1     2561.07     2773.28     24.35 o 
 -11   3   1     1121.58     1149.08     11.24 o 
  -9   3   1      104.71       94.00      4.50 o 
  -7   3   1     2847.68     3048.56     13.70 o 
  -5   3   1     3402.06     3098.33     18.42 o 
  -3   3   1      825.65      728.58     10.38 o 
  -1   3   1     7429.79     7317.88     46.94 o 
   1   3   1     1063.11     1063.04     11.01 o 
   3   3   1     3292.80     3262.79     18.69 o 
   5   3   1       75.87       67.13      3.44 o 
   7   3   1     1863.63     1951.80     13.61 o 
   9   3   1     4860.19     5002.36     20.36 o 
  11   3   1      271.88      264.76     10.90 o 
  13   3   1     1972.01     2053.71     17.67 o 
  15   3   1       96.89       86.00      8.65 o 
  17   3   1       70.70       79.08     12.06 o 
  19   3   1        7.29       13.74      5.29 o 
  21   3   1        0.01       17.13      6.91 o 
 -22   4   1       26.53       53.98     11.75 o 
 -20   4   1       42.09       36.79      7.35 o 
 -18   4   1       10.43       12.85      5.22 o 
 -16   4   1      224.91      207.40      8.94 o 
 -14   4   1       90.13      103.68      7.39 o 
 -12   4   1      212.14      178.43      7.08 o 
 -10   4   1      212.09      230.39      7.67 o 
  -8   4   1      241.02      280.33      5.97 o 
  -6   4   1     1709.68     1926.13     12.85 o 
  -4   4   1     1776.91     1618.53     16.98 o 
  -2   4   1     1200.25     1110.87      8.43 o 
   0   4   1      460.43      416.67      5.42 o 
   2   4   1     2332.50     2229.03     20.24 o 
   4   4   1       25.39       23.08      3.63 o 
   6   4   1      977.74     1102.34      7.85 o 
   8   4   1        4.31        5.75      1.80 o 
  10   4   1       13.62       17.50      4.36 o 
  12   4   1      127.05      131.53      7.56 o 
  14   4   1      298.95      261.81      8.33 o 
  16   4   1       51.96       57.21      8.59 o 
  18   4   1        2.55       11.82      7.84 o 
  20   4   1      284.20      341.88     17.68 o 
  22   4   1        6.18       24.18      9.83 o 
 -21   5   1       23.53       26.25      8.19 o 
 -19   5   1       26.78       14.97      8.65 o 
 -17   5   1        0.18        6.47      3.12 o 
 -15   5   1       11.86       10.04      4.14 o 
 -13   5   1       77.09       53.84     10.90 o 
 -11   5   1      177.62      152.15      5.61 o 
  -9   5   1       49.93       46.83      5.05 o 
  -5   5   1       62.42       59.79      4.13 o 
  -3   5   1       51.32       47.11      5.45 o 
  -1   5   1      662.17      590.50      8.15 o 
   1   5   1      137.20      127.48      6.68 o 
   3   5   1      204.37      222.60      7.46 o 
   5   5   1      856.34      955.31     14.85 o 
   7   5   1       58.47       51.56      8.43 o 
   9   5   1        2.64        5.79      2.77 o 
  11   5   1      159.76      148.52      8.62 o 
  13   5   1      110.39      120.33      8.20 o 
  15   5   1        0.03        3.62      3.74 o 
  17   5   1        1.51       10.61      7.60 o 
  19   5   1       62.20       70.48     18.28 o 
  21   5   1       27.70       19.54      9.49 o 
 -20   6   1        4.53        9.24      5.82 o 
 -18   6   1       35.92       24.29      6.94 o 
 -16   6   1       34.08       37.64      6.83 o 
 -14   6   1        1.85        5.69      3.69 o 
 -12   6   1       26.38       25.25      4.71 o 
 -10   6   1       76.57       73.35      5.55 o 
  -8   6   1       74.95       82.01     11.94 o 
  -6   6   1      459.26      455.88     22.45 o 
  -4   6   1       63.55       58.36      7.96 o 
  -2   6   1        6.75       16.60      4.78 o 
   0   6   1       12.74       13.63      2.48 o 
   2   6   1      141.62      139.57     11.94 o 
   4   6   1     1030.19     1114.74     15.61 o 
   6   6   1      886.32      965.66     25.82 o 
   8   6   1        6.42        7.26      3.05 o 
  10   6   1       52.80       44.96      5.49 o 
  12   6   1      153.56      169.77      9.74 o 
  14   6   1       94.52       91.89      8.44 o 
  16   6   1       57.90       61.49      7.47 o 
  18   6   1        3.28        5.83      5.17 o 
  20   6   1       17.80       10.47      6.09 o 
 -19   7   1        1.12       11.48      6.70 o 
 -17   7   1        8.79       12.09      4.30 o 
 -15   7   1      204.31      235.75     15.20 o 
 -13   7   1      233.27      244.21     16.82 o 
 -11   7   1        8.70       17.52      5.25 o 
  -9   7   1       13.34       22.78      5.63 o 
  -7   7   1      363.02      379.67     10.93 o 
  -5   7   1        0.14        9.55      5.95 o 
  -3   7   1       31.30       31.29      3.84 o 
  -1   7   1        4.66        9.17      2.60 o 
   1   7   1       85.16       90.95      8.89 o 
   3   7   1       99.19      111.93     11.01 o 
   5   7   1      294.26      253.21     11.10 o 
   7   7   1      796.40      884.61     35.27 o 
   9   7   1      415.97      459.17     16.34 o 
  11   7   1      540.18      535.66     14.80 o 
  13   7   1      993.59     1159.97     21.58 o 
  15   7   1        0.00        7.97      4.33 o 
  17   7   1        5.50       10.64      6.05 o 
  19   7   1       41.62       55.44      9.15 o 
 -18   8   1       59.07       44.81      7.48 o 
 -16   8   1       81.51       77.65     10.76 o 
 -14   8   1       15.38       16.74      6.45 o 
 -12   8   1        5.28       13.31      6.33 o 
 -10   8   1       60.07       59.62      8.51 o 
  -8   8   1        8.45        6.14      3.77 o 
  -6   8   1      467.51      544.52     16.02 o 
  -4   8   1      241.68      224.00     22.60 o 
  -2   8   1      489.20      506.08     44.59 o 
   0   8   1        5.98       13.71      5.96 o 
   2   8   1        8.10       11.69      6.72 o 
   4   8   1       36.56       42.98      9.07 o 
   6   8   1       29.87       24.86      5.11 o 
   8   8   1      220.21      179.14     10.92 o 
  10   8   1        3.65       11.44      4.77 o 
  12   8   1       17.34       17.95      5.45 o 
  14   8   1      664.09      785.63     19.59 o 
  16   8   1       68.60       56.19     12.75 o 
 -15   9   1       11.42       14.05      6.52 o 
 -13   9   1        3.85       11.16      5.64 o 
 -11   9   1       22.14       14.50      4.72 o 
  -9   9   1        0.23        9.00      5.23 o 
  -7   9   1        0.42        5.66      3.60 o 
  -5   9   1       22.42       15.85      6.31 o 
  -3   9   1      632.23      720.60     22.36 o 
  -1   9   1      131.82      157.39     31.68 o 
   1   9   1      254.27      256.08     21.05 o 
   3   9   1       18.88       18.43      5.51 o 
   5   9   1       30.15       21.93      6.30 o 
   7   9   1       21.50       12.43      4.71 o 
   9   9   1      211.48      181.48     10.64 o 
  11   9   1       61.24       60.92     13.56 o 
  13   9   1      185.35      186.29     20.97 o 
  15   9   1      247.66      282.26     15.17 o 
 -14  10   1        0.64        6.96      6.45 o 
 -12  10   1       17.71       19.43      9.69 o 
 -10  10   1       23.82       11.04      6.57 o 
  -8  10   1       77.12       56.62     11.49 o 
  -6  10   1       34.23       23.44      7.31 o 
  -4  10   1       90.95       76.81     12.35 o 
  -2  10   1     1958.84     2578.21     49.68 o 
   0  10   1      716.10      953.57     28.88 o 
   2  10   1        1.87        5.38      4.89 o 
   4  10   1       21.38       11.39      6.04 o 
   6  10   1        5.95        4.32      4.57 o 
   8  10   1        0.74        2.53      3.13 o 
  10  10   1       34.82       22.90      9.31 o 
  12  10   1        6.05       11.28      5.46 o 
  -9  11   1        0.36        6.73      5.43 o 
  -7  11   1        0.26       13.90      7.18 o 
  -5  11   1       31.04       18.64      6.65 o 
  -3  11   1       38.12       22.48      8.12 o 
  -1  11   1       50.80       37.44      9.18 o 
   1  11   1        1.67       10.16      6.46 o 
   3  11   1        5.72        9.67      5.98 o 
   5  11   1        3.71        7.68      5.19 o 
   7  11   1       40.95       31.37      7.70 o 
 -24   0   2        0.95        4.55      6.81 o 
 -22   0   2      152.53      167.76     18.23 o 
 -20   0   2     8172.92    10498.61    198.77 o 
 -18   0   2       99.74      129.25     47.99 o 
 -16   0   2       66.60       57.07     14.55 o 
 -14   0   2      918.81      859.85     14.30 o 
 -12   0   2      561.49      538.06     11.31 o 
 -10   0   2      279.18      267.14     15.40 o 
  -8   0   2        3.13        6.98      4.14 o 
  -6   0   2    30421.40    28650.54    245.89 o 
  -4   0   2    14703.92    13548.54    106.26 o 
   0   0   2    21160.70    18020.54    935.13 o 
   2   0   2     4921.01     4514.39     25.18 o 
   4   0   2       11.94       15.27      2.74 o 
   6   0   2     6798.50     7183.65     19.56 o 
   8   0   2     8871.10     8502.19     42.51 o 
  10   0   2      230.66      226.16     19.15 o 
  12   0   2     1495.60     1262.31     78.91 o 
  14   0   2     1503.77     1594.29     47.96 o 
  16   0   2     1013.47     1069.74     70.80 o 
  18   0   2       65.74       69.90     13.93 o 
  20   0   2       37.40       36.85     10.78 o 
  22   0   2      217.74      251.21     20.84 o 
 -25   1   2        9.32       10.41      6.05 o 
 -23   1   2       12.74       10.10      5.08 o 
 -21   1   2       14.70       23.48      6.79 o 
 -19   1   2     1525.13     1731.10     31.31 o 
 -17   1   2      226.50      258.85     10.03 o 
 -15   1   2       14.76        8.96      2.58 o 
 -13   1   2      646.22      585.29     13.97 o 
 -11   1   2     2391.02     2623.31     16.13 o 
  -9   1   2      351.43      325.27      6.02 o 
  -7   1   2       33.15       31.67      2.79 o 
  -5   1   2    22712.47    21598.29    192.66 o 
  -3   1   2     3976.43     3936.11      9.46 o 
  -1   1   2     3874.85     3548.92     17.34 o 
   1   1   2      967.74      812.17      8.16 o 
   3   1   2      584.20      527.49      4.45 o 
   5   1   2     5268.48     5733.49     16.04 o 
   7   1   2      218.79      195.84      8.41 o 
   9   1   2     5241.62     5602.77     47.62 o 
  11   1   2      991.22     1102.74     10.90 o 
  13   1   2      419.97      375.64     18.09 o 
  15   1   2      502.42      525.06     16.78 o 
  17   1   2       56.99       58.73      9.80 o 
  19   1   2       27.55       24.03      7.46 o 
  21   1   2        0.63        9.84      5.77 o 
 -24   2   2       25.16       23.53      7.54 o 
 -22   2   2      144.91      153.45     13.90 o 
 -20   2   2      102.76      131.85     11.30 o 
 -18   2   2     1233.89     1330.67     27.63 o 
 -16   2   2        2.90        4.78      2.92 o 
 -14   2   2      107.94      101.43     13.07 o 
 -12   2   2      405.07      410.00      6.86 o 
 -10   2   2     2968.01     3151.39     11.59 o 
  -8   2   2      972.03      955.86      8.69 o 
  -6   2   2    10724.87    10091.38     37.35 o 
  -4   2   2    82826.48    79828.06    588.90 o 
  -2   2   2    14953.44    14546.10    118.19 o 
   0   2   2     3546.18     3343.14     19.37 o 
   2   2   2       60.19       49.24      4.85 o 
   4   2   2       93.11      108.94      4.35 o 
   6   2   2     1204.14     1368.76     11.70 o 
   8   2   2     1004.45      941.40     13.72 o 
  10   2   2       66.39       66.86      5.52 o 
  12   2   2        2.26        4.54      2.70 o 
  14   2   2      276.02      261.72     12.17 o 
  16   2   2     1013.63     1115.80     20.38 o 
  18   2   2      246.43      289.32     14.89 o 
  20   2   2       59.25       64.00     10.10 o 
  22   2   2       10.81       19.22      7.45 o 
 -23   3   2       33.46       32.76      7.95 o 
 -21   3   2       19.76       16.69      5.86 o 
 -19   3   2        8.88       11.96      5.20 o 
 -17   3   2        0.43        7.67      3.14 o 
 -15   3   2        0.13        7.91      3.32 o 
 -13   3   2      896.84      850.83      7.65 o 
 -11   3   2      211.39      186.15      6.36 o 
  -9   3   2       31.94       31.12      4.37 o 
  -7   3   2      413.79      477.54      6.28 o 
  -5   3   2      693.45      736.09      6.98 o 
  -3   3   2     1584.80     1569.33     10.05 o 
  -1   3   2      720.19      704.94     16.48 o 
   1   3   2     3292.39     3347.94     16.54 o 
   3   3   2       50.39       49.72      4.07 o 
   5   3   2      663.80      688.77     11.04 o 
   7   3   2        5.42        7.13      2.16 o 
   9   3   2     1700.07     1769.02     25.10 o 
  11   3   2     3644.11     3806.18     36.87 o 
  13   3   2      222.11      214.99      8.57 o 
  15   3   2        0.27       10.65      5.09 o 
  17   3   2        4.25       15.44      6.51 o 
  19   3   2       27.65       29.09      7.64 o 
  21   3   2        8.39       22.38      9.67 o 
 -24   4   2       30.32       50.90     11.61 o 
 -22   4   2        5.09       11.60      5.54 o 
 -20   4   2       41.87       33.93      7.41 o 
 -18   4   2       10.14       11.34      4.02 o 
 -16   4   2        1.46        5.77      2.54 o 
 -14   4   2      805.80      890.02     16.49 o 
 -12   4   2       54.07       56.73      4.29 o 
 -10   4   2      235.06      246.14      8.05 o 
  -8   4   2       85.00      103.36      6.06 o 
  -6   4   2      764.63      787.53     10.12 o 
  -4   4   2      102.73      100.29      5.91 o 
  -2   4   2     2238.02     2240.75     14.37 o 
   0   4   2     1036.42     1187.67     10.85 o 
   2   4   2     3573.17     3616.12     29.76 o 
   4   4   2     2449.42     2405.43     17.81 o 
   8   4   2      256.61      262.43      8.48 o 
  10   4   2      190.78      187.53      8.68 o 
  12   4   2     1114.06     1150.00     14.38 o 
  14   4   2      165.45      161.24      8.31 o 
  16   4   2       39.54       34.40      8.62 o 
  18   4   2      100.95      103.89     17.92 o 
  20   4   2       56.80       69.78     18.53 o 
 -23   5   2       39.44       30.83      9.26 o 
 -21   5   2        7.83       16.68      7.05 o 
 -19   5   2       51.01       41.96      9.78 o 
 -17   5   2       23.20       13.87      4.53 o 
 -15   5   2      776.77      756.73     16.68 o 
 -13   5   2      607.97      633.77     13.22 o 
 -11   5   2       66.53       57.39      5.45 o 
  -9   5   2      104.20       89.05      4.99 o 
  -7   5   2       55.97       77.01      7.51 o 
  -5   5   2      386.63      406.86      7.23 o 
  -3   5   2      240.78      221.41      9.21 o 
  -1   5   2      326.85      312.75      9.92 o 
   1   5   2       15.86       15.08      3.05 o 
   3   5   2     6709.12     7770.85     46.26 o 
   5   5   2        0.73        6.17      2.38 o 
   7   5   2       92.17       72.95      7.90 o 
   9   5   2      266.29      247.73      9.40 o 
  11   5   2       16.95       10.01      3.22 o 
  13   5   2      352.68      362.62     11.61 o 
  15   5   2       29.17       21.50      6.63 o 
  17   5   2      105.40      102.56     20.74 o 
  19   5   2       26.91       21.63     12.00 o 
 -22   6   2       18.49       21.62      7.38 o 
 -20   6   2        0.33        9.97      5.67 o 
 -18   6   2        2.58        8.40      4.39 o 
 -16   6   2       41.47       32.21      6.79 o 
 -14   6   2        1.02        9.15      3.76 o 
 -12   6   2       25.27       22.32      3.94 o 
 -10   6   2        8.14       11.71      2.95 o 
  -8   6   2       74.75       67.90      5.86 o 
  -6   6   2       39.73       32.70      4.70 o 
  -4   6   2      154.42      162.80      6.43 o 
  -2   6   2       68.19       69.65      8.83 o 
   0   6   2      864.51      869.26     21.07 o 
   2   6   2     5541.13     6599.67     36.92 o 
   4   6   2       59.12       70.65      9.95 o 
   6   6   2        1.25        8.26      2.88 o 
   8   6   2        0.63        5.64      2.85 o 
  10   6   2      203.19      179.00      9.38 o 
  12   6   2       12.99        7.92      4.02 o 
  14   6   2       66.07       59.43      8.03 o 
  16   6   2       36.05       24.33      6.67 o 
  18   6   2       28.95       39.61     10.59 o 
 -21   7   2       27.26       30.69      9.34 o 
 -19   7   2        0.59        9.68      6.00 o 
 -17   7   2       23.34       27.62      6.87 o 
 -15   7   2       49.83       50.22      7.82 o 
 -13   7   2      542.44      572.40     13.88 o 
 -11   7   2        0.22        4.86      2.86 o 
  -9   7   2      677.38      715.29     14.85 o 
  -7   7   2      289.59      322.74      9.85 o 
  -5   7   2      207.62      204.67      9.32 o 
  -3   7   2      164.40      158.94      7.17 o 
   1   7   2       25.97       29.48      4.99 o 
   3   7   2      182.21      162.09      7.16 o 
   5   7   2       65.29       53.44     12.24 o 
   7   7   2        1.22       10.10      4.75 o 
   9   7   2        2.57        2.60      3.10 o 
  11   7   2       22.82       15.00      4.76 o 
  13   7   2      719.17      795.33     18.34 o 
  15   7   2       10.65       11.29      4.40 o 
  17   7   2       46.64       34.04      9.17 o 
 -18   8   2      125.06      133.26     12.99 o 
 -16   8   2        6.76       16.60      5.98 o 
 -14   8   2        5.70        4.32      4.28 o 
 -12   8   2        1.07        7.70      3.35 o 
 -10   8   2        7.26        6.80      3.97 o 
  -8   8   2       24.12       21.96      6.91 o 
  -6   8   2      348.38      325.74     15.29 o 
  -4   8   2      117.16      144.29     18.50 o 
  -2   8   2      656.67      744.22     46.54 o 
   0   8   2      355.86      334.03     14.53 o 
   2   8   2      111.16       96.82      7.93 o 
   4   8   2        0.42        6.30      2.96 o 
   6   8   2       40.42       48.15      9.62 o 
   8   8   2      147.88      127.40     11.75 o 
  10   8   2        2.45        5.79      4.63 o 
  12   8   2      198.67      232.27     16.25 o 
  14   8   2      197.79      217.67     11.98 o 
  16   8   2      168.72      210.35     17.56 o 
 -17   9   2       36.58       28.45      8.16 o 
 -15   9   2       12.55       14.93      6.95 o 
 -13   9   2       47.96       56.07      9.24 o 
 -11   9   2      186.85      196.38     11.84 o 
  -9   9   2        0.14        6.31      4.21 o 
  -7   9   2       70.45       86.71     10.26 o 
  -5   9   2       63.43       75.10     11.06 o 
  -3   9   2      640.95      733.79     29.47 o 
  -1   9   2       64.95       70.78     16.48 o 
   1   9   2        2.78        8.89      6.49 o 
   3   9   2       44.93       31.84      7.10 o 
   5   9   2      234.72      233.00     13.32 o 
   7   9   2      243.77      214.07     10.66 o 
   9   9   2       34.21       16.78      5.59 o 
  11   9   2       20.44       12.04      5.67 o 
  13   9   2        7.70       14.22      6.31 o 
 -14  10   2        4.12        8.75      6.53 o 
 -12  10   2        3.97       14.11      9.20 o 
 -10  10   2        2.26        9.69      6.13 o 
  -8  10   2        2.17        8.03      4.35 o 
  -6  10   2        4.19        8.21      4.76 o 
  -4  10   2        9.53       11.22      6.54 o 
  -2  10   2      145.03      188.59     13.49 o 
   0  10   2       92.54       82.52     11.25 o 
   2  10   2        2.44        7.19      4.91 o 
   4  10   2        2.55        3.80      3.11 o 
   6  10   2        5.60        5.38      5.52 o 
   8  10   2        9.26        4.19      4.57 o 
  10  10   2        0.13        5.23      4.70 o 
  -9  11   2       37.60       39.23      9.23 o 
  -7  11   2        6.40        9.15      5.21 o 
  -5  11   2       56.20       40.35     11.09 o 
  -3  11   2      271.47      294.17     17.31 o 
  -1  11   2      139.10      132.56     15.87 o 
   1  11   2        3.15        8.32      5.87 o 
   3  11   2       30.41       25.47      7.49 o 
   5  11   2       10.93        7.21      6.04 o 
   7  11   2      119.83       92.73     10.57 o 
 -25   1   3        3.44       11.07      6.01 o 
 -23   1   3        6.04        8.34      5.33 o 
 -21   1   3       37.52       43.96      9.46 o 
 -19   1   3     1185.79     1288.11     19.75 o 
 -17   1   3       12.22        9.32      3.29 o 
 -15   1   3      554.04      526.05     15.58 o 
 -13   1   3     1578.57     1703.08     18.06 o 
 -11   1   3     3123.47     3413.38     30.44 o 
  -9   1   3     2773.62     2682.00     14.01 o 
  -7   1   3     1124.53     1080.98     13.95 o 
  -5   1   3    24630.12    24824.28    160.86 o 
  -3   1   3       44.37       45.98      6.38 o 
  -1   1   3      133.16      107.14      2.34 o 
   1   1   3     3450.77     3394.60     15.05 o 
   3   1   3     1354.54     1345.19     16.62 o 
   5   1   3      321.19      371.06      4.61 o 
   7   1   3       32.33       46.41      2.91 o 
   9   1   3       61.52       51.20      6.78 o 
  11   1   3       73.94       79.37      4.94 o 
  13   1   3      355.39      316.25     12.66 o 
  15   1   3       53.21       66.53      9.05 o 
  17   1   3       11.79        9.69      4.80 o 
  19   1   3        0.84        9.29      5.13 o 
  21   1   3      274.82      396.81     16.25 o 
 -24   2   3      170.75      176.42     13.56 o 
 -22   2   3       31.31       37.57      8.16 o 
 -20   2   3       32.53       38.54      7.72 o 
 -18   2   3      160.00      119.60      8.27 o 
 -16   2   3       78.07       59.47      5.36 o 
 -14   2   3       19.75       15.65      3.86 o 
 -12   2   3      131.47      167.44      7.34 o 
 -10   2   3     1065.31     1170.63      8.81 o 
  -8   2   3       90.22       92.38      4.02 o 
  -6   2   3     1787.55     1944.21     11.72 o 
  -4   2   3   107664.94   105908.48    410.01 o 
  -2   2   3     4394.17     4144.80     18.29 o 
   0   2   3      542.94      566.10      9.54 o 
   2   2   3      607.43      683.15      7.65 o 
   4   2   3      105.63      116.26      4.63 o 
   6   2   3       41.86       44.31      4.13 o 
   8   2   3      316.76      324.32     10.20 o 
  10   2   3      221.03      224.54      7.43 o 
  12   2   3      161.97      150.76     11.19 o 
  14   2   3        3.82       10.95      5.34 o 
  16   2   3      298.35      273.74     16.21 o 
  18   2   3        1.23       12.26      6.02 o 
  20   2   3       27.20       25.45      7.42 o 
 -25   3   3       92.07      107.47     11.82 o 
 -23   3   3        6.57       18.18      7.07 o 
 -21   3   3      329.72      362.93     14.19 o 
 -19   3   3        8.01        9.54      3.36 o 
 -17   3   3        7.79        5.96      3.53 o 
 -15   3   3       15.85       13.92      4.03 o 
 -13   3   3      461.07      515.27     14.79 o 
 -11   3   3      619.71      775.09     12.61 o 
  -9   3   3     1771.92     2056.68     12.34 o 
  -7   3   3     1113.25     1139.55      8.63 o 
  -5   3   3      508.62      608.47      8.63 o 
  -3   3   3     2105.81     2136.68     13.23 o 
  -1   3   3       57.88       57.49      5.45 o 
   1   3   3      339.08      406.70      6.64 o 
   3   3   3      183.52      167.95      4.21 o 
   5   3   3     1274.99     1257.71      8.75 o 
   7   3   3      484.39      477.72      8.69 o 
   9   3   3        6.94        7.64      2.24 o 
  11   3   3     6076.85     6207.72     46.01 o 
  13   3   3        7.22       15.53      5.83 o 
  15   3   3      147.22      138.54      9.69 o 
  17   3   3        6.43        9.73      4.59 o 
  19   3   3       14.40       25.97      9.02 o 
  21   3   3        0.94       10.37      7.02 o 
 -24   4   3       32.98       30.85     10.27 o 
 -22   4   3      122.48      118.50      9.91 o 
 -20   4   3        4.39        3.78      3.18 o 
 -18   4   3       37.31       43.45      5.33 o 
 -16   4   3       88.46       75.91      7.31 o 
 -14   4   3     1387.46     1351.35     20.46 o 
 -12   4   3      324.78      375.87      8.32 o 
 -10   4   3       92.42       95.94      9.25 o 
  -6   4   3     1598.82     1872.34     20.59 o 
  -4   4   3     1905.86     1942.40     11.75 o 
  -2   4   3     2266.01     2171.49     12.43 o 
   0   4   3     7211.86     7868.73     40.58 o 
   2   4   3      519.68      452.25     16.69 o 
   4   4   3       65.27       67.74      4.98 o 
   6   4   3      853.17      818.65      8.71 o 
   8   4   3        0.78        7.60      2.65 o 
  10   4   3        1.92        8.15      3.16 o 
  12   4   3      666.58      716.35     12.41 o 
  14   4   3       10.48       12.09      7.80 o 
  16   4   3        2.78        8.31      5.31 o 
  18   4   3      191.52      187.16     16.52 o 
  20   4   3        7.23       10.46      8.14 o 
 -23   5   3        1.72        7.45      5.54 o 
 -21   5   3        4.11       12.21      6.93 o 
 -19   5   3      125.38      145.62     11.36 o 
 -17   5   3      243.51      237.32      8.75 o 
 -15   5   3      622.38      603.35     12.01 o 
 -13   5   3       11.22        9.39      2.95 o 
 -11   5   3       10.79        9.89      2.52 o 
  -9   5   3      185.60      171.93      5.99 o 
  -7   5   3      880.19      920.32     20.95 o 
  -5   5   3     1039.81      963.16     10.45 o 
  -3   5   3       96.54       97.54      5.52 o 
  -1   5   3      329.23      309.30     10.48 o 
   1   5   3     1924.44     2056.92     19.80 o 
   3   5   3       14.45       18.56      4.49 o 
   5   5   3       63.90       56.11     10.70 o 
   7   5   3       29.30       32.04      4.19 o 
   9   5   3       16.69       14.99      4.39 o 
  11   5   3      321.86      323.89     13.94 o 
  13   5   3       20.12       16.65      4.97 o 
  15   5   3       20.56       14.41      5.76 o 
  17   5   3      132.24      121.58     19.09 o 
  19   5   3        0.98       13.93      9.46 o 
 -22   6   3        6.36        9.84      5.91 o 
 -20   6   3       47.41       36.16      7.66 o 
 -18   6   3       27.39       15.95      5.08 o 
 -16   6   3       59.93       57.84      7.83 o 
 -14   6   3      279.76      284.61     11.18 o 
 -12   6   3       54.25       53.81      4.87 o 
 -10   6   3       57.28       58.23      8.12 o 
  -8   6   3      669.41      665.47     10.33 o 
  -6   6   3      751.37      747.88     11.64 o 
  -2   6   3       16.64        7.04      4.87 o 
   0   6   3       11.73       10.51      5.18 o 
   2   6   3       39.65       29.33      6.31 o 
   4   6   3       15.18       14.40      5.07 o 
   6   6   3       14.39       15.30      4.32 o 
   8   6   3        8.75        9.02      2.65 o 
  10   6   3      382.84      397.73     11.89 o 
  12   6   3        3.47       12.47      5.13 o 
  14   6   3      227.30      221.04     12.24 o 
  16   6   3      280.56      315.85     19.11 o 
  18   6   3       36.82       29.40      7.79 o 
 -21   7   3        0.11       12.43      7.06 o 
 -19   7   3        9.19        9.91      4.27 o 
 -17   7   3       39.68       35.27      6.53 o 
 -15   7   3       17.92       25.79      6.10 o 
 -13   7   3      788.06      857.57     17.25 o 
 -11   7   3      315.47      290.96     16.40 o 
  -9   7   3      852.85      939.49     12.48 o 
  -7   7   3      676.71      672.63     10.42 o 
  -5   7   3       10.00       12.93      3.54 o 
  -3   7   3       14.52        8.13      3.18 o 
  -1   7   3      440.48      434.04     10.49 o 
   1   7   3        0.05        6.28      3.66 o 
   3   7   3       60.57       57.67      7.74 o 
   5   7   3      240.05      238.78      9.48 o 
   7   7   3       59.88       51.05      8.44 o 
   9   7   3      490.31      512.83     21.05 o 
  11   7   3      204.04      217.51     10.75 o 
  13   7   3      211.22      195.73     16.70 o 
  15   7   3       23.74       28.24      8.06 o 
  17   7   3        8.60       10.88      5.73 o 
 -18   8   3        4.02        9.99      4.94 o 
 -16   8   3        5.15       13.97      5.88 o 
 -14   8   3       16.00       14.88      5.32 o 
 -12   8   3       49.63       46.08      8.25 o 
 -10   8   3        2.79        7.50      3.62 o 
  -8   8   3      470.26      480.28     20.64 o 
  -6   8   3     1608.18     1840.73     26.40 o 
  -4   8   3      959.36     1209.15     21.06 o 
  -2   8   3      148.57      147.09     17.09 o 
   0   8   3      123.97      125.18     10.14 o 
   2   8   3       29.68       31.60      4.84 o 
   4   8   3       42.70       41.49      5.95 o 
   6   8   3       31.66       16.59      3.51 o 
   8   8   3        0.01        4.32      3.18 o 
  10   8   3      122.95      136.94     11.19 o 
  12   8   3      146.71      150.99     14.67 o 
  14   8   3      124.95      138.63     10.94 o 
 -17   9   3        6.41       10.62      5.75 o 
 -15   9   3        0.32        8.31      6.27 o 
 -13   9   3        1.18       11.14      5.80 o 
 -11   9   3      163.47      158.51     11.22 o 
  -9   9   3       21.05       19.17      5.73 o 
  -7   9   3       43.09       42.20      9.24 o 
  -5   9   3      307.02      348.18     18.31 o 
  -3   9   3       60.72       79.52     11.17 o 
  -1   9   3        6.64        8.19      4.59 o 
   1   9   3        4.96        6.40      4.38 o 
   3   9   3       12.30        7.16      3.33 o 
   5   9   3      145.95      131.54      9.44 o 
   7   9   3      454.21      533.37     17.01 o 
   9   9   3       54.15       77.28     10.41 o 
  11   9   3      117.87      111.65     11.04 o 
  13   9   3        7.35       14.56      7.37 o 
 -14  10   3        0.05        7.75      6.96 o 
 -12  10   3        1.31        6.08      5.72 o 
 -10  10   3      163.66      159.64     12.87 o 
  -8  10   3       60.27       45.67      7.90 o 
  -6  10   3        3.80       14.98      5.98 o 
  -4  10   3      233.28      237.86     13.71 o 
  -2  10   3       46.87       60.18     10.28 o 
   0  10   3        4.89        7.12      4.35 o 
   2  10   3       28.57       21.21      5.79 o 
   4  10   3      243.98      244.65     13.59 o 
   6  10   3       29.28       13.88      6.23 o 
   8  10   3       27.11       21.29      7.77 o 
  10  10   3        0.20       13.69      7.68 o 
 -11  11   3        0.04       15.71      8.15 o 
  -9  11   3       37.11       44.16      9.00 o 
  -7  11   3       29.68       33.11      9.57 o 
  -5  11   3        6.06       12.94      6.74 o 
  -3  11   3       64.67       61.58     10.44 o 
  -1  11   3       20.72       25.98      9.85 o 
   1  11   3        1.30       11.71      8.10 o 
   3  11   3       15.40       20.67      8.03 o 
   5  11   3       67.50       49.86     11.36 o 
 -26   0   4       98.71       96.89     13.77 o 
 -24   0   4      115.40      114.57     15.89 o 
 -22   0   4     1843.40     2349.90     59.21 o 
 -20   0   4      846.06      947.19     25.51 o 
 -18   0   4      201.91      185.04     10.61 o 
 -16   0   4       20.21       28.21      6.65 o 
 -14   0   4      356.47      389.85     15.82 o 
 -12   0   4     4920.56     5034.66     35.38 o 
 -10   0   4     3760.03     3836.04     21.97 o 
  -8   0   4     2192.94     2063.35     23.10 o 
  -6   0   4    32600.40    31048.23    295.54 o 
  -4   0   4     4275.92     4016.17     19.81 o 
  -2   0   4      162.68      198.99      6.14 o 
   0   0   4     6254.29     6214.98     56.71 o 
   2   0   4     1294.05     1346.09     11.88 o 
   4   0   4    18096.66    19508.61    152.51 o 
   6   0   4      353.62      350.08      7.06 o 
   8   0   4      236.46      217.57     10.88 o 
  10   0   4      180.06      161.83     24.62 o 
  12   0   4      441.81      473.60     94.52 o 
  14   0   4        1.91        4.77      5.62 o 
  16   0   4       24.25       19.91      8.48 o 
  18   0   4       85.76       99.27     22.57 o 
  20   0   4      216.91      256.83     20.09 o 
 -25   1   4       11.55       12.26      5.96 o 
 -23   1   4        0.30       11.64      5.72 o 
 -21   1   4      393.55      398.72     15.75 o 
 -19   1   4        2.86        7.21      3.67 o 
 -17   1   4      239.90      233.01      7.27 o 
 -15   1   4      963.97     1008.94     11.61 o 
 -13   1   4      373.62      321.19      8.03 o 
 -11   1   4      789.21      863.91     10.89 o 
  -9   1   4      231.66      212.45      9.24 o 
  -7   1   4     1347.67     1345.54      8.27 o 
  -5   1   4    16536.20    16116.02     95.12 o 
  -3   1   4     2699.53     2505.96     27.82 o 
  -1   1   4       66.36       76.32      3.19 o 
   1   1   4     1032.23      920.83      7.88 o 
   3   1   4     9768.00     9754.97     47.27 o 
   5   1   4    23436.98    24396.53    155.10 o 
   7   1   4     1413.72     1434.27     10.90 o 
   9   1   4       69.24       92.75     19.41 o 
  11   1   4       61.27       64.26     15.59 o 
  13   1   4        0.00        6.27      4.89 o 
  15   1   4        7.06        9.18      4.53 o 
  17   1   4       11.80       11.65      5.49 o 
  19   1   4       41.77       46.22      9.02 o 
 -26   2   4      105.09      112.11     11.83 o 
 -24   2   4      637.44      770.77     21.49 o 
 -22   2   4      109.12      129.01     14.86 o 
 -20   2   4       67.52       48.28      5.96 o 
 -18   2   4       39.39       23.32      4.59 o 
 -16   2   4      136.01      134.57      7.37 o 
 -14   2   4       84.57       86.81      7.20 o 
 -12   2   4      570.03      624.12      8.39 o 
 -10   2   4     3851.39     3829.54     22.74 o 
  -8   2   4       25.94       28.62      2.97 o 
  -6   2   4     6908.96     6876.18     42.30 o 
  -4   2   4    21685.61    21223.08     99.71 o 
  -2   2   4     2911.59     2822.07     26.54 o 
   0   2   4     2268.25     2310.99     11.30 o 
   2   2   4      118.40      110.12      4.34 o 
   4   2   4     1413.85     1415.87     10.01 o 
   6   2   4      671.82      684.68      6.82 o 
   8   2   4      736.97      672.06     17.61 o 
  10   2   4       78.97       94.53     12.07 o 
  12   2   4      149.80      140.30     11.04 o 
  14   2   4      114.25      101.04      9.00 o 
  16   2   4      122.23      106.29     10.37 o 
  18   2   4       46.48       58.57      9.52 o 
  20   2   4       90.09      112.26     14.48 o 
 -25   3   4        3.30       12.47      6.25 o 
 -23   3   4       10.84        8.85      5.88 o 
 -21   3   4      218.38      220.58     13.58 o 
 -19   3   4      236.62      209.19      9.08 o 
 -17   3   4       14.17       14.70      3.98 o 
 -15   3   4      469.08      466.01     11.57 o 
 -13   3   4       94.81       79.49      6.55 o 
 -11   3   4     2225.80     2510.92     15.48 o 
  -9   3   4     6673.93     6946.64     25.84 o 
  -7   3   4      219.82      250.67      5.35 o 
  -5   3   4      184.72      153.99      6.43 o 
  -3   3   4       96.04      102.34      3.34 o 
  -1   3   4     2522.44     2685.61     17.20 o 
   1   3   4     5864.28     6426.96     37.91 o 
   3   3   4     1507.10     1479.78      9.32 o 
   5   3   4      661.98      671.57      7.54 o 
   7   3   4      132.95      165.07      6.73 o 
   9   3   4      192.86      170.71      9.58 o 
  11   3   4     3842.68     4163.59     81.84 o 
  13   3   4      314.05      298.34     12.00 o 
  15   3   4        2.31       12.88      5.31 o 
  17   3   4        0.17        8.62      5.51 o 
  19   3   4       53.08       83.19     17.40 o 
 -24   4   4        4.18        7.64      5.20 o 
 -22   4   4       10.89        8.52      4.54 o 
 -20   4   4       40.29       24.76      5.52 o 
 -18   4   4      279.13      296.92     20.71 o 
 -16   4   4      481.84      506.44     25.03 o 
 -14   4   4        2.21        6.21      1.89 o 
 -12   4   4      312.64      313.74      6.89 o 
 -10   4   4     1094.64     1106.93     16.84 o 
  -8   4   4     8275.98     8766.22     37.94 o 
  -6   4   4     1129.27     1272.62     17.50 o 
  -4   4   4      539.76      605.36      7.69 o 
  -2   4   4     1610.55     1924.76     20.78 o 
   0   4   4     4692.67     5078.61     21.23 o 
   2   4   4     2843.67     2925.89     22.85 o 
   4   4   4       18.93       16.76      2.43 o 
   8   4   4       30.36       29.31      4.18 o 
  10   4   4       93.49       99.09      7.63 o 
  12   4   4     1947.57     2152.58     25.27 o 
  14   4   4      293.71      276.16     28.91 o 
  16   4   4        2.90       11.76      6.53 o 
  18   4   4       17.60       31.34      9.69 o 
 -23   5   4        2.07        6.80      4.57 o 
 -21   5   4       59.01       63.98      7.63 o 
 -19   5   4      114.52      126.45      8.32 o 
 -17   5   4     2062.48     2328.76     44.83 o 
 -15   5   4      169.88      193.77      7.42 o 
 -13   5   4        1.87        5.75      2.54 o 
 -11   5   4      365.68      422.40     10.77 o 
  -9   5   4     2052.79     2184.41     24.94 o 
  -7   5   4     2338.72     2205.87     28.90 o 
  -5   5   4      160.06      130.87      5.67 o 
  -3   5   4      353.75      375.94     11.11 o 
  -1   5   4     1143.09     1101.35     15.65 o 
   3   5   4      984.06      951.97     13.65 o 
   5   5   4      515.34      503.36      9.56 o 
   7   5   4       95.31       96.09      7.28 o 
   9   5   4     4895.88     5532.49     87.44 o 
  11   5   4      110.83      112.91      8.64 o 
  13   5   4      413.85      479.25     45.70 o 
  15   5   4       40.66       23.06     11.72 o 
  17   5   4        3.29       14.23      8.85 o 
 -22   6   4        7.08       12.95      6.40 o 
 -20   6   4       11.83        4.55      3.23 o 
 -18   6   4      550.76      545.63     13.34 o 
 -16   6   4       53.79       36.02      6.42 o 
 -14   6   4        1.12        5.19      2.36 o 
 -12   6   4        4.35        5.34      2.42 o 
 -10   6   4        4.86        7.29      3.34 o 
  -8   6   4      134.65      141.98      9.77 o 
  -6   6   4      283.24      268.20      7.98 o 
  -4   6   4      597.47      648.44     12.00 o 
  -2   6   4      974.78     1088.35     23.38 o 
   0   6   4       45.62       80.38      7.45 o 
   2   6   4      612.03      639.30     10.83 o 
   4   6   4      149.07      146.20      8.69 o 
   6   6   4       24.15       20.06      4.33 o 
   8   6   4      613.82      680.71     13.13 o 
  10   6   4     2185.73     2397.60     35.96 o 
  12   6   4      256.95      269.82     15.01 o 
  14   6   4        2.00        7.92      5.20 o 
  16   6   4       13.94       10.10      5.70 o 
 -21   7   4       16.30       16.47      6.69 o 
 -19   7   4       30.12       24.23      6.32 o 
 -17   7   4       13.19       11.37      4.29 o 
 -15   7   4        1.05        8.09      3.53 o 
 -13   7   4       33.00       29.76      4.47 o 
 -11   7   4        0.81        5.46      2.83 o 
  -9   7   4      113.70      109.37      6.43 o 
  -7   7   4      994.87     1045.07     13.83 o 
  -5   7   4      832.25      873.51     24.34 o 
  -1   7   4       93.45      113.09     10.21 o 
   1   7   4      287.96      266.35      8.69 o 
   3   7   4       17.32       20.79      4.90 o 
   5   7   4       53.91       56.07      6.06 o 
   7   7   4       74.17       88.79      7.05 o 
   9   7   4      178.32      177.42     10.85 o 
  11   7   4      884.15     1003.59     20.17 o 
  13   7   4       37.12       34.89      6.35 o 
  15   7   4        1.13        6.60      5.26 o 
 -20   8   4       20.71       23.01      6.33 o 
 -18   8   4        3.45        9.69      5.89 o 
 -16   8   4        0.98       13.20      6.06 o 
 -14   8   4        0.00        7.97      3.55 o 
 -12   8   4      181.02      193.73      9.66 o 
 -10   8   4       41.36       39.04      5.89 o 
  -8   8   4       22.35       18.26      5.59 o 
  -6   8   4      825.99      873.61     15.85 o 
  -4   8   4     1862.31     2208.16     32.63 o 
  -2   8   4      657.81      777.57     19.74 o 
   0   8   4        2.72        6.27      3.13 o 
   2   8   4       91.52       97.99      6.69 o 
   6   8   4       45.66       34.60      5.60 o 
   8   8   4        6.36       11.79      4.89 o 
  10   8   4        4.60       15.84      6.51 o 
  12   8   4        0.87        8.43      6.09 o 
  14   8   4        2.17        5.57      4.72 o 
 -17   9   4        2.74       10.70      5.85 o 
 -15   9   4      101.93      123.75     11.22 o 
 -13   9   4      151.60      163.31     11.93 o 
 -11   9   4      118.49      122.37     10.20 o 
  -9   9   4        0.73       13.86      5.78 o 
  -7   9   4        1.31        9.28      5.14 o 
  -5   9   4      283.68      307.69     14.21 o 
  -3   9   4        0.04       11.66      5.84 o 
  -1   9   4        3.00       10.61      5.29 o 
   1   9   4       88.57      108.95      8.98 o 
   3   9   4      216.24      249.45      9.70 o 
   5   9   4        0.85        9.08      3.64 o 
   7   9   4       19.08       30.75      7.89 o 
   9   9   4        0.93       15.92      6.49 o 
  11   9   4        0.29        9.34      5.44 o 
 -14  10   4        0.03        8.64      6.42 o 
 -12  10   4        1.65        7.26      4.79 o 
 -10  10   4        7.59       16.10      6.67 o 
  -8  10   4        8.98        8.94      4.38 o 
  -6  10   4       56.00       72.24      9.50 o 
  -4  10   4        7.92       13.26      6.13 o 
  -2  10   4       14.15       21.97      7.28 o 
   0  10   4        0.90       12.09      5.89 o 
   2  10   4       41.66       44.76      8.82 o 
   4  10   4      110.99      109.27     11.56 o 
   6  10   4       15.60       19.97      6.15 o 
   8  10   4        0.23       13.80      6.64 o 
 -11  11   4        1.11        9.54      6.30 o 
  -9  11   4        0.16        6.59      5.54 o 
  -7  11   4       10.53       14.05      7.30 o 
  -5  11   4        9.80       12.70      7.14 o 
  -3  11   4       33.93       23.64      7.37 o 
  -1  11   4        4.44       10.47      6.17 o 
   1  11   4       12.37       24.48      7.95 o 
   3  11   4        3.66       14.39      6.20 o 
   5  11   4      167.35      125.89     15.61 o 
 -27   1   5        0.12        4.46      5.35 o 
 -25   1   5       20.39       11.79      5.91 o 
 -23   1   5        2.16        9.02      5.01 o 
 -21   1   5      126.50      121.73     10.08 o 
 -19   1   5       71.27       59.73      6.90 o 
 -17   1   5       34.57       32.76      5.50 o 
 -15   1   5       15.76       20.25      4.09 o 
 -13   1   5     1124.36     1120.52     12.80 o 
 -11   1   5        8.02        7.33      1.87 o 
  -9   1   5       64.39       75.38      3.83 o 
  -7   1   5     1624.03     1589.08     11.90 o 
  -5   1   5        5.50        2.99      1.74 o 
  -3   1   5       67.35       67.84      3.80 o 
  -1   1   5      377.83      342.46      5.32 o 
   1   1   5    11696.41    11936.21     74.40 o 
   3   1   5      204.19      213.22      5.50 o 
   5   1   5       60.20       74.47      3.89 o 
   7   1   5       65.88       79.71      3.90 o 
   9   1   5      806.98      814.70     30.74 o 
  11   1   5       35.88       31.52      8.00 o 
  13   1   5        7.70        9.58      4.55 o 
  15   1   5        0.42        8.99      4.83 o 
  17   1   5       19.87       15.30      6.21 o 
  19   1   5       10.40       16.32      6.98 o 
 -26   2   5        3.65       10.96      6.70 o 
 -24   2   5      660.29      784.45     18.94 o 
 -22   2   5        6.17        7.34      4.99 o 
 -20   2   5       22.86       11.80      4.11 o 
 -18   2   5       89.23       75.14      6.31 o 
 -16   2   5      135.25      109.77      5.90 o 
 -14   2   5        1.75        5.35      1.91 o 
 -12   2   5      701.84      737.38     11.51 o 
 -10   2   5     1293.40     1312.52     12.54 o 
  -8   2   5     4817.12     4820.43     13.63 o 
  -6   2   5    10628.35    10217.10     66.99 o 
  -4   2   5     7192.16     7824.40     43.35 o 
  -2   2   5     7920.92     7848.45     41.77 o 
   0   2   5     4832.90     4805.27     27.26 o 
   2   2   5      158.64      149.96      6.68 o 
   4   2   5     1639.66     1516.71      9.54 o 
   6   2   5       28.81       37.63      4.53 o 
   8   2   5     1152.91     1001.10     11.38 o 
  10   2   5      153.51      182.21     14.12 o 
  12   2   5      201.52      215.73     10.84 o 
  14   2   5       49.36       39.66      8.42 o 
  16   2   5      155.52      138.47     10.73 o 
  18   2   5      263.20      303.95     15.50 o 
 -25   3   5        0.05       11.22      6.15 o 
 -23   3   5      580.54      670.00     18.12 o 
 -21   3   5        0.13        5.51      3.16 o 
 -19   3   5       96.76       77.87      8.49 o 
 -17   3   5       48.91       33.20      8.29 o 
 -15   3   5       62.06       51.81      4.38 o 
 -13   3   5      124.37      110.03      5.44 o 
 -11   3   5      131.59      118.38      5.33 o 
  -9   3   5    10574.42    11191.15     50.28 o 
  -7   3   5       10.47       13.66      4.57 o 
  -5   3   5      368.48      278.40     10.57 o 
  -3   3   5     1526.53     1613.51     19.20 o 
  -1   3   5      853.71     1147.33      8.92 o 
   1   3   5      326.60      236.86      5.19 o 
   3   3   5        9.18        7.76      1.84 o 
   5   3   5       24.27       22.89      2.87 o 
   7   3   5       13.60       14.62      3.45 o 
   9   3   5      127.76      116.27     10.51 o 
  11   3   5       26.60       24.47      5.37 o 
  13   3   5      328.35      315.60     12.82 o 
  15   3   5       59.00       79.11     10.10 o 
  17   3   5       48.93       52.86      9.96 o 
  19   3   5      112.11      117.12     13.39 o 
 -24   4   5        3.09        5.86      4.65 o 
 -22   4   5       64.48       60.99      7.39 o 
 -20   4   5      179.79      143.42     14.86 o 
 -18   4   5       26.81       24.95      5.07 o 
 -16   4   5      191.95      194.50      5.99 o 
 -14   4   5       85.30       81.91      4.91 o 
 -12   4   5       76.51       89.99      5.26 o 
 -10   4   5      203.11      212.22      6.09 o 
  -8   4   5     9196.92     9655.73     47.14 o 
  -6   4   5      495.99      428.02     11.22 o 
  -4   4   5     1572.47     1712.51     13.64 o 
  -2   4   5     7235.73     8228.47     32.36 o 
   0   4   5      145.21      122.39      5.89 o 
   2   4   5      155.88      148.10      4.87 o 
   4   4   5       18.64       20.56      3.02 o 
   6   4   5     1414.99     1330.37     12.29 o 
   8   4   5      269.53      258.51     15.29 o 
  10   4   5      555.48      566.30     17.37 o 
  12   4   5        0.43        1.70      5.51 o 
  14   4   5      227.12      231.40     14.52 o 
  16   4   5       22.80       14.98      7.25 o 
  18   4   5       54.51       24.88      9.57 o 
 -23   5   5        6.62        7.35      4.67 o 
 -21   5   5       22.59       18.71      4.41 o 
 -19   5   5      357.83      370.41     11.14 o 
 -17   5   5      213.77      213.70     13.73 o 
 -15   5   5       11.74        6.29      2.65 o 
 -13   5   5        0.92        5.03      2.37 o 
 -11   5   5      329.02      299.03      8.52 o 
  -9   5   5       92.86       95.09      5.91 o 
  -7   5   5      115.78      124.19      5.72 o 
  -5   5   5       53.07       42.97      4.33 o 
  -3   5   5      357.21      417.34      9.49 o 
  -1   5   5      147.46      114.60      7.83 o 
   1   5   5      199.60      202.42     12.34 o 
   3   5   5        0.80        4.03      2.47 o 
   5   5   5       84.53       86.19      5.78 o 
   7   5   5     2666.19     2795.65     31.49 o 
   9   5   5      445.61      450.77     11.40 o 
  11   5   5      146.89      154.93      8.25 o 
  13   5   5        7.02        7.61      3.86 o 
  15   5   5       22.17       20.67      6.19 o 
  17   5   5        2.40       10.57      7.21 o 
 -22   6   5        7.71       10.30      5.33 o 
 -20   6   5       42.52       43.91      7.28 o 
 -18   6   5        6.42       10.31      3.72 o 
 -16   6   5      167.23      169.02      8.38 o 
 -14   6   5        1.99        8.48      2.69 o 
 -12   6   5      170.69      154.23     20.09 o 
 -10   6   5      475.50      470.89     10.70 o 
  -8   6   5       51.21       48.90      5.14 o 
  -6   6   5     1239.84     1386.41     26.51 o 
  -4   6   5      504.43      449.52     17.45 o 
  -2   6   5      994.02     1105.16     16.74 o 
   0   6   5     1202.83     1201.41     17.56 o 
   2   6   5       12.61       21.84      5.15 o 
   4   6   5      229.65      213.95      8.70 o 
   6   6   5       89.57       67.69      6.92 o 
   8   6   5       28.89       31.21      5.25 o 
  10   6   5      348.07      365.58     11.75 o 
  12   6   5      104.71       83.00      9.80 o 
  14   6   5       47.18       28.27      9.46 o 
  16   6   5        0.18        5.51      5.38 o 
 -21   7   5       68.47       60.08      8.29 o 
 -19   7   5       15.91       21.26      5.01 o 
 -17   7   5       21.98       18.65      4.85 o 
 -15   7   5        2.21        4.87      2.73 o 
 -13   7   5      183.13      175.85      8.25 o 
 -11   7   5      817.28      892.98     13.68 o 
  -9   7   5      374.97      405.67     11.75 o 
  -7   7   5      671.36      662.05     13.80 o 
  -5   7   5        9.56        8.61      3.42 o 
  -3   7   5      137.54      146.57     11.59 o 
  -1   7   5      903.79      951.81     14.92 o 
   1   7   5      170.37      188.63     10.72 o 
   3   7   5       74.50       74.68      6.24 o 
   5   7   5      128.72      140.02      9.86 o 
   7   7   5        4.89       11.90      4.58 o 
   9   7   5      451.40      554.26     12.96 o 
  11   7   5      321.46      307.59     13.39 o 
  13   7   5       43.38       28.58      6.38 o 
  15   7   5        3.03        7.47      7.22 o 
 -20   8   5        9.65       16.01      6.90 o 
 -18   8   5       21.14       15.60      6.18 o 
 -16   8   5        0.58       12.68      5.18 o 
 -14   8   5        5.01        6.89      3.83 o 
 -12   8   5       63.34       66.23      7.49 o 
 -10   8   5        4.43       16.69      5.46 o 
  -8   8   5      156.78      159.47      9.06 o 
  -6   8   5       49.24       43.30      5.51 o 
  -4   8   5       31.94       32.62      8.66 o 
  -2   8   5      104.21      124.69      8.88 o 
   0   8   5        0.10        9.29      3.99 o 
   2   8   5       22.88       23.06      4.74 o 
   4   8   5       19.54       19.15      4.86 o 
   6   8   5       15.29       15.87      4.47 o 
   8   8   5      210.70      241.57     11.02 o 
  10   8   5       37.18       49.11      8.73 o 
  12   8   5       23.65       34.92     10.24 o 
 -17   9   5        1.17        8.48      5.33 o 
 -15   9   5        6.32       10.92      7.30 o 
 -13   9   5      147.45      155.15     10.77 o 
 -11   9   5       10.24        6.75      4.72 o 
  -9   9   5       31.80       31.41      8.57 o 
  -7   9   5       19.44       22.26      6.65 o 
  -5   9   5        2.71       13.54      5.57 o 
  -3   9   5        8.12       24.35     11.33 o 
  -1   9   5        3.03       12.88      4.35 o 
   1   9   5        0.21        6.62      3.18 o 
   3   9   5      400.75      428.48     11.81 o 
   5   9   5       63.21       84.54      8.05 o 
   7   9   5        7.14        8.80      4.15 o 
   9   9   5       24.92       30.89      8.40 o 
  11   9   5        2.29       13.52      6.68 o 
 -14  10   5        1.23        8.77      6.49 o 
 -12  10   5      122.69      131.17     11.33 o 
 -10  10   5        0.24       13.54      6.79 o 
  -8  10   5       53.54       79.70     10.29 o 
  -6  10   5       56.21       69.23      9.55 o 
  -4  10   5       22.54       19.86      7.00 o 
  -2  10   5        0.89       13.84      6.45 o 
   0  10   5        2.14       14.84      5.78 o 
   2  10   5      203.78      207.99     14.24 o 
   4  10   5        5.82        5.73      4.56 o 
   6  10   5        1.15       13.96      6.34 o 
   8  10   5        0.08       11.29      5.93 o 
  -9  11   5        3.30        9.45      5.77 o 
  -7  11   5       11.79       18.87      7.60 o 
  -5  11   5        0.82       11.89      7.04 o 
  -3  11   5        9.64       21.42      7.53 o 
  -1  11   5       25.86       29.40      8.66 o 
   1  11   5       94.40       90.73     13.13 o 
   3  11   5      104.61      105.39     12.58 o 
 -26   0   6      136.95      168.67     17.62 o 
 -24   0   6        2.57        9.06      7.54 o 
 -22   0   6      235.57      265.25     18.44 o 
 -20   0   6       19.67       20.43      5.99 o 
 -18   0   6      110.30      128.34     13.36 o 
 -16   0   6      913.45     1059.52     23.66 o 
 -14   0   6     2479.79     2845.86     28.56 o 
 -12   0   6       45.53       32.08      4.61 o 
 -10   0   6      713.62      684.48     24.43 o 
  -8   0   6      610.01      538.70     13.46 o 
  -6   0   6     1066.14      879.87     15.73 o 
  -4   0   6      133.79      120.88      6.82 o 
  -2   0   6      864.64     1088.48     23.98 o 
   0   0   6      504.52      539.65     11.23 o 
   2   0   6     4517.26     4787.52     22.99 o 
   4   0   6      132.91      146.85     12.14 o 
   6   0   6      121.85      129.54      8.43 o 
   8   0   6      100.30       77.63      9.56 o 
  10   0   6       10.84        8.15      8.86 o 
  12   0   6     1724.04     1555.28     29.18 o 
  14   0   6        8.63       13.20      7.17 o 
  16   0   6      164.34      181.83     17.19 o 
  18   0   6        0.00        9.58      9.70 o 
 -27   1   6        3.80        7.62      5.58 o 
 -25   1   6       97.75       69.47      9.99 o 
 -23   1   6       29.05       14.89      5.15 o 
 -21   1   6        0.01        4.64      3.17 o 
 -19   1   6       23.80       19.91      4.20 o 
 -17   1   6      182.39      244.92     22.37 o 
 -15   1   6     2547.98     3027.75     17.75 o 
 -13   1   6      254.97      269.46     22.58 o 
 -11   1   6      203.03      208.59      5.18 o 
  -9   1   6       15.48       15.92      4.87 o 
  -7   1   6      291.48      299.19      3.72 o 
  -5   1   6        6.42        6.89      1.97 o 
  -3   1   6     2124.43     2287.63      8.81 o 
  -1   1   6      791.58      787.27     12.92 o 
   1   1   6     5054.57     5312.57     45.62 o 
   3   1   6      314.75      329.31      6.52 o 
   5   1   6      127.94      114.38      5.00 o 
   7   1   6        4.14        9.54      2.17 o 
   9   1   6       24.39       35.52      4.50 o 
  11   1   6      496.33      472.27     16.40 o 
  13   1   6       30.54       19.02      5.32 o 
  15   1   6        1.10       14.27      5.63 o 
  17   1   6      123.32      117.84     11.16 o 
 -26   2   6       68.43       58.44      9.18 o 
 -24   2   6      648.77      815.38     25.38 o 
 -22   2   6       24.28       28.42      5.83 o 
 -20   2   6       50.49       35.54      5.54 o 
 -18   2   6       11.26        6.52      2.83 o 
 -16   2   6      536.81      533.38     11.64 o 
 -14   2   6        3.84        5.75      2.41 o 
 -12   2   6       62.62       49.28      3.87 o 
 -10   2   6      892.52      845.93     13.07 o 
  -8   2   6       81.88       76.00      5.41 o 
  -6   2   6     2173.66     2287.14     15.54 o 
  -4   2   6     3138.78     3527.82     17.65 o 
  -2   2   6      250.79      288.85      4.93 o 
   0   2   6     2299.79     2498.12     12.57 o 
   2   2   6      125.04      108.11      4.99 o 
   4   2   6        5.27        8.74      2.00 o 
   6   2   6      263.67      256.09      5.64 o 
   8   2   6      388.26      410.57      8.79 o 
  10   2   6        8.62       13.29      4.13 o 
  12   2   6      316.72      324.45     18.96 o 
  14   2   6      261.47      232.21     14.39 o 
  16   2   6       73.35       86.56     10.70 o 
  18   2   6       11.06       11.09      6.46 o 
 -25   3   6       12.09       16.69      6.68 o 
 -23   3   6      158.36      154.47     11.18 o 
 -21   3   6       79.63       63.51      7.02 o 
 -19   3   6      334.97      301.96     10.32 o 
 -17   3   6       15.56       14.57      3.35 o 
 -15   3   6      313.38      314.82      7.52 o 
 -13   3   6     1297.22     1380.73     11.27 o 
 -11   3   6      339.05      350.37      6.49 o 
  -9   3   6    12876.08    13372.11    100.45 o 
  -7   3   6      176.82      182.42      8.57 o 
  -5   3   6       82.65       65.59      4.34 o 
  -3   3   6        1.71        2.68      1.56 o 
   1   3   6       44.15       60.53      4.09 o 
   3   3   6       60.05       54.00      4.36 o 
   5   3   6     2921.57     2798.19     30.48 o 
   7   3   6      144.86      141.37      6.69 o 
   9   3   6     1339.18     1394.56     14.25 o 
  11   3   6       16.54       13.92      4.61 o 
  13   3   6       61.35       53.26      8.46 o 
  15   3   6        1.03       10.81      6.38 o 
  17   3   6      195.21      260.14     18.06 o 
 -26   4   6       41.14       29.44      8.14 o 
 -24   4   6       49.71       54.20     11.66 o 
 -22   4   6       65.95       60.22      7.10 o 
 -20   4   6       99.22       92.55      8.47 o 
 -18   4   6       68.69       64.69      6.04 o 
 -16   4   6        7.87        8.14      2.28 o 
 -14   4   6       21.84       23.73      3.52 o 
 -12   4   6        1.82        7.25      2.39 o 
 -10   4   6       35.90       23.48      4.33 o 
  -8   4   6    12339.67    13256.33     95.25 o 
  -6   4   6      481.39      420.99      7.88 o 
  -4   4   6      490.31      482.12      7.18 o 
  -2   4   6     3331.29     3415.21     29.77 o 
   0   4   6      135.45      115.39      6.68 o 
   2   4   6      404.29      373.18     12.38 o 
   6   4   6      487.13      476.90      9.29 o 
   8   4   6      234.10      227.55     16.36 o 
  10   4   6        5.65        4.32      3.03 o 
  12   4   6        6.70        8.82      4.76 o 
  14   4   6       71.47       52.62     12.37 o 
  16   4   6      109.34      111.44     17.19 o 
 -25   5   6       68.36       62.49     13.17 o 
 -23   5   6        5.42        5.60      3.76 o 
 -21   5   6        3.66        5.19      3.42 o 
 -19   5   6      180.33      161.66      9.95 o 
 -17   5   6      111.92      100.73      8.50 o 
 -13   5   6      136.36      115.76      6.52 o 
 -11   5   6     1783.05     1918.54     24.22 o 
  -9   5   6        2.14        4.05      2.49 o 
  -7   5   6       84.95       96.65      6.35 o 
  -5   5   6      208.78      216.22      8.03 o 
  -3   5   6      646.36      640.22      9.64 o 
  -1   5   6        0.74        5.74      2.67 o 
   1   5   6      663.63      692.02     14.09 o 
   3   5   6       53.02       54.43      6.91 o 
   5   5   6     2538.99     2727.72     23.37 o 
   7   5   6    10734.57    12153.54     99.03 o 
   9   5   6       18.95       18.41      4.13 o 
  11   5   6        0.50        5.97      3.18 o 
  13   5   6        2.15       10.10      5.14 o 
  15   5   6       27.04       36.72      8.37 o 
 -24   6   6        0.02        7.52      5.43 o 
 -22   6   6       59.56       62.46      8.11 o 
 -20   6   6       97.56       74.85      7.37 o 
 -18   6   6      211.57      188.99      8.70 o 
 -16   6   6        2.49        5.34      3.18 o 
 -14   6   6        6.93        7.60      3.08 o 
 -12   6   6       32.78       19.66      3.86 o 
 -10   6   6     4342.48     4892.65     28.95 o 
  -8   6   6     2265.39     2492.79     31.92 o 
  -6   6   6       42.47       41.00      5.81 o 
  -4   6   6       57.01       62.29      8.22 o 
  -2   6   6       36.32       30.33      5.38 o 
   0   6   6       18.65       20.16      6.41 o 
   2   6   6       15.41       20.88      5.70 o 
   4   6   6       81.92       89.91      7.68 o 
   6   6   6      188.51      236.67     20.00 o 
   8   6   6     1071.15     1172.95     15.83 o 
  10   6   6       34.15       30.96      5.72 o 
  12   6   6       19.09       25.31      6.97 o 
  14   6   6        6.49        6.07      4.23 o 
 -21   7   6       93.68       90.95      8.88 o 
 -19   7   6        0.82        4.94      3.65 o 
 -17   7   6        6.58        9.75      4.17 o 
 -15   7   6       21.01       16.26      4.10 o 
 -13   7   6       49.46       36.80      5.29 o 
 -11   7   6        1.66        4.51      2.70 o 
  -9   7   6      721.26      867.57     15.50 o 
  -7   7   6        0.00        2.28      3.17 o 
  -5   7   6       14.22       11.49      4.94 o 
  -3   7   6      902.16      966.54     27.86 o 
  -1   7   6        0.75        6.05      3.10 o 
   1   7   6       54.07       39.62      5.72 o 
   3   7   6        3.57        8.50      3.17 o 
   5   7   6      657.90      711.08     19.03 o 
   7   7   6      350.91      362.77     11.96 o 
   9   7   6      136.64      130.51      9.03 o 
  11   7   6       15.89       18.81      5.64 o 
  13   7   6        1.15        7.33      4.97 o 
 -20   8   6       11.59       11.04      5.65 o 
 -18   8   6       12.92       12.71      5.77 o 
 -16   8   6        0.73       12.79      5.60 o 
 -14   8   6      142.73      134.80      8.97 o 
 -12   8   6        7.98        8.94      3.52 o 
 -10   8   6       48.41       62.34      7.72 o 
  -8   8   6      379.08      419.24     11.52 o 
  -6   8   6      238.22      275.19     10.29 o 
  -4   8   6       75.56       76.08      7.55 o 
  -2   8   6        1.19       13.45      4.76 o 
   0   8   6       34.04       25.42      5.05 o 
   2   8   6       61.89       49.16      6.69 o 
   4   8   6       11.99       10.52      4.02 o 
   6   8   6        8.26       12.50      4.73 o 
   8   8   6       91.52       83.01      8.92 o 
  10   8   6       78.02       96.31     14.78 o 
  12   8   6        2.05       10.00      5.78 o 
 -17   9   6       59.49       55.24     10.03 o 
 -15   9   6        1.48        7.09      4.65 o 
 -13   9   6       50.15       28.63     10.28 o 
 -11   9   6        2.69       13.14      5.36 o 
  -9   9   6       39.80       43.20      7.71 o 
  -7   9   6       47.97       45.02     12.80 o 
  -5   9   6       48.60       44.06      9.40 o 
  -3   9   6        2.89       11.54      4.47 o 
  -1   9   6       21.95       19.13      5.06 o 
   1   9   6       49.25       32.98      5.45 o 
   3   9   6        2.30       10.46      4.31 o 
   5   9   6        0.03        7.21      4.09 o 
   7   9   6       14.68       17.87      5.62 o 
   9   9   6       19.69       17.44      6.58 o 
 -14  10   6        7.29       11.60      6.21 o 
 -12  10   6       20.95       22.80      7.06 o 
 -10  10   6        1.85       14.86      6.49 o 
  -8  10   6        2.45       10.44      5.63 o 
  -6  10   6        6.19        8.33      5.81 o 
  -4  10   6        4.36        9.97      6.97 o 
  -2  10   6        5.34       19.51      6.93 o 
   0  10   6        6.81       12.46      6.08 o 
   2  10   6       22.62       23.51      7.83 o 
   4  10   6        4.00       12.33      6.01 o 
   6  10   6        0.02       11.62      4.76 o 
  -9  11   6        0.03       14.31      7.04 o 
  -7  11   6        0.44        8.22      5.51 o 
  -5  11   6        0.65       13.02      7.12 o 
  -3  11   6        4.96       17.08      7.65 o 
  -1  11   6       15.22       29.72      9.13 o 
   1  11   6        1.98        9.81      5.98 o 
 -27   1   7        1.07        7.57      4.99 o 
 -25   1   7       23.38       15.38      5.79 o 
 -23   1   7       64.66       52.46      7.16 o 
 -21   1   7      115.83      104.54      8.67 o 
 -19   1   7      391.60      400.56     12.41 o 
 -17   1   7       20.35       14.46      3.61 o 
 -15   1   7       70.20       70.15      6.69 o 
 -13   1   7       43.54       41.46      6.62 o 
 -11   1   7      560.43      604.03      9.48 o 
  -9   1   7      665.29      623.99      6.32 o 
  -7   1   7      148.91      144.14      5.04 o 
  -5   1   7      102.95      121.77      4.56 o 
  -3   1   7     1764.73     1908.18     15.98 o 
  -1   1   7       14.11       12.68      3.07 o 
   1   1   7     1028.93     1061.65      9.78 o 
   3   1   7       24.28       29.57      3.66 o 
   5   1   7      375.99      381.84      9.36 o 
   7   1   7      155.31      133.84      5.63 o 
   9   1   7      195.61      117.35      8.81 o 
  11   1   7      167.12      166.86     15.92 o 
  13   1   7        0.05       11.78      4.90 o 
  17   1   7        2.06        8.65      6.06 o 
 -26   2   7      320.99      347.14     15.06 o 
 -24   2   7        6.80       13.56      5.06 o 
 -22   2   7      198.34      212.99     10.21 o 
 -20   2   7       55.02       40.38      5.77 o 
 -18   2   7        9.46        6.67      3.00 o 
 -16   2   7      486.62      521.41     25.27 o 
 -14   2   7       76.38       84.35      5.11 o 
 -12   2   7      445.18      435.38      9.32 o 
 -10   2   7      169.33      129.91      6.91 o 
  -8   2   7      232.29      270.21      6.40 o 
  -6   2   7     3163.86     3537.98     32.59 o 
  -4   2   7     3093.10     3281.25     21.03 o 
  -2   2   7     2052.71     2264.08     18.93 o 
   0   2   7     3063.37     3246.62     20.98 o 
   2   2   7       15.88       16.79      3.29 o 
   4   2   7       24.67       23.36      3.52 o 
   6   2   7       78.89       68.01      4.91 o 
   8   2   7       77.19       63.45      5.35 o 
  10   2   7       29.07       30.49      7.84 o 
  12   2   7       47.38       75.98     11.79 o 
  14   2   7       40.38       37.13      8.15 o 
  16   2   7      280.19      327.67     15.71 o 
 -25   3   7      207.86      217.59     14.02 o 
 -23   3   7       65.79       45.24      6.75 o 
 -21   3   7      387.34      415.15     13.93 o 
 -19   3   7       65.03       72.59      7.37 o 
 -17   3   7        6.05        6.87      2.40 o 
 -15   3   7      160.38      155.61      7.09 o 
 -13   3   7      116.40      105.64      4.77 o 
 -11   3   7      120.19      130.30      6.03 o 
  -9   3   7     1055.36     1088.29     15.21 o 
  -7   3   7     1230.38     1381.96     20.93 o 
  -5   3   7      190.30      214.94      5.96 o 
  -3   3   7      225.89      201.37      4.74 o 
  -1   3   7     2224.04     2203.75     23.19 o 
   1   3   7     2430.49     2357.89     20.75 o 
   3   3   7       74.57       79.48      4.73 o 
   5   3   7     1093.98     1056.13     14.69 o 
   7   3   7      326.55      305.44      9.44 o 
   9   3   7      112.15      107.52      6.71 o 
  13   3   7        8.57       13.01      5.85 o 
  15   3   7       76.51       68.31     13.27 o 
 -26   4   7       21.53       11.91      6.13 o 
 -24   4   7       16.27        8.74      4.68 o 
 -22   4   7      217.85      204.78     10.95 o 
 -20   4   7       73.77       81.24      6.78 o 
 -18   4   7        2.14        7.89      2.30 o 
 -16   4   7        8.62        7.72      2.34 o 
 -14   4   7       20.83       28.92      3.72 o 
 -12   4   7      339.57      331.83      7.40 o 
 -10   4   7     4546.37     4934.97     46.95 o 
  -8   4   7      156.80      154.40      5.77 o 
  -6   4   7      294.26      288.95      6.80 o 
  -4   4   7       89.87       70.55      5.53 o 
  -2   4   7       21.08       29.54      5.75 o 
   0   4   7      161.12      168.69      6.27 o 
   2   4   7      172.27      150.28      5.65 o 
   4   4   7     2184.88     2174.65     20.68 o 
   6   4   7     2104.56     2132.80     49.16 o 
   8   4   7        4.04       10.91      4.32 o 
  10   4   7        6.81        8.92      3.87 o 
  12   4   7      149.14      136.71     19.66 o 
  14   4   7      204.87      228.36     18.48 o 
  16   4   7      103.18      133.12     15.45 o 
 -25   5   7        4.31        8.17      4.76 o 
 -23   5   7        0.02        6.58      4.25 o 
 -21   5   7       12.82        8.73      4.48 o 
 -19   5   7        2.84        9.68      3.75 o 
 -17   5   7       45.78       51.37      4.52 o 
 -15   5   7       52.87       50.56      5.93 o 
 -13   5   7     1532.88     1621.39     17.45 o 
 -11   5   7      400.34      392.92      9.79 o 
  -9   5   7      277.77      258.36      8.20 o 
  -7   5   7        0.81        6.45      2.37 o 
  -5   5   7      584.33      603.09     10.52 o 
  -3   5   7       24.69       25.69      4.39 o 
  -1   5   7        6.33        7.38      2.91 o 
   1   5   7      113.59      111.50      6.66 o 
   3   5   7       27.01       28.44      4.88 o 
   5   5   7     3019.48     3299.65     38.39 o 
   9   5   7        3.58       10.04      3.99 o 
  11   5   7      115.63      134.88     12.07 o 
  13   5   7       16.66        9.92      6.18 o 
  15   5   7        2.94       12.64      6.92 o 
 -24   6   7        4.96        9.17      4.88 o 
 -22   6   7       38.65       35.14      5.79 o 
 -20   6   7      101.06      113.14      7.75 o 
 -18   6   7       12.81       10.35      4.09 o 
 -16   6   7      125.60      111.37      6.22 o 
 -14   6   7       67.34       71.13      6.52 o 
 -12   6   7      305.79      344.81     13.96 o 
 -10   6   7       88.01       71.70      6.47 o 
  -8   6   7      969.06      928.58     11.85 o 
  -6   6   7       94.99       99.90      7.81 o 
  -4   6   7       25.65       24.54      5.02 o 
  -2   6   7      152.03      119.20      7.75 o 
   2   6   7       14.83       11.84      5.20 o 
   4   6   7      626.87      676.71     22.71 o 
   6   6   7        0.01       15.23      7.60 o 
   8   6   7      145.60      128.46     10.74 o 
  10   6   7      168.11      146.51      9.73 o 
  12   6   7       33.23       26.36      9.12 o 
  14   6   7       27.87       33.08     10.10 o 
 -21   7   7      107.15      100.02      9.11 o 
 -19   7   7       69.18       57.44      6.95 o 
 -17   7   7       23.19       18.49      4.43 o 
 -15   7   7        2.06        4.58      2.58 o 
 -13   7   7      154.83      128.73      7.76 o 
 -11   7   7      253.61      228.84      7.76 o 
  -9   7   7      801.81      824.03     16.35 o 
  -5   7   7       18.76       16.06      4.36 o 
  -3   7   7        1.96        3.80      3.16 o 
  -1   7   7      249.92      196.23      8.79 o 
   1   7   7       71.94       56.09      7.22 o 
   3   7   7     1073.32     1178.61     18.81 o 
   5   7   7       83.19       89.10      8.38 o 
   7   7   7        7.60       10.03      4.32 o 
   9   7   7       58.45       55.58     10.13 o 
  11   7   7        0.19       10.74      4.76 o 
 -20   8   7       19.67       16.35      6.60 o 
 -18   8   7       15.48       11.93      5.58 o 
 -16   8   7       15.61       15.89      5.00 o 
 -14   8   7        0.00        6.08      3.31 o 
 -12   8   7      184.05      210.46     21.19 o 
 -10   8   7       69.24       72.23      7.02 o 
  -6   8   7      300.62      309.94     12.84 o 
  -4   8   7       11.98       10.76      4.67 o 
  -2   8   7      350.62      303.83     10.79 o 
   0   8   7       33.06       30.89      5.48 o 
   2   8   7       18.30       12.67      4.06 o 
   4   8   7       19.74       19.86      4.57 o 
   6   8   7       21.30       19.56      5.59 o 
   8   8   7        3.75       12.23      5.13 o 
  10   8   7        4.71        9.75      5.06 o 
 -17   9   7       27.53       42.40     11.14 o 
 -15   9   7       16.41       16.84      6.45 o 
 -13   9   7       65.22       62.65      9.39 o 
 -11   9   7       37.91       42.10      9.21 o 
  -9   9   7       28.05       37.24      8.41 o 
  -7   9   7       47.63       35.71      5.59 o 
  -5   9   7       57.27       56.66      7.35 o 
  -3   9   7       12.65       11.75      4.63 o 
  -1   9   7        0.01        6.21      3.28 o 
   1   9   7       42.72       27.99      6.41 o 
   3   9   7       14.12       16.41      5.53 o 
   5   9   7        7.05       11.16      5.36 o 
   7   9   7        1.09        6.68      4.47 o 
 -14  10   7       16.78       14.74      6.64 o 
 -12  10   7        0.61        7.52      5.06 o 
  -8  10   7        4.35        9.92      5.34 o 
  -6  10   7       74.26       80.75     11.39 o 
  -4  10   7        0.90       11.89      6.02 o 
  -2  10   7       48.87       75.07     12.34 o 
   0  10   7        5.01       15.14      6.27 o 
   2  10   7       17.01       16.97      5.53 o 
  -7  11   7        8.23       18.41      8.59 o 
  -5  11   7        0.09       12.43      6.62 o 
  -3  11   7        4.35       14.89      7.03 o 
 -26   0   8       35.37       25.23     10.19 o 
 -24   0   8       68.34       61.42     11.08 o 
 -22   0   8       50.98       47.22      9.02 o 
 -20   0   8       18.76       15.59      5.86 o 
 -18   0   8      271.76      321.21     13.46 o 
 -16   0   8      639.62      587.46     23.85 o 
 -14   0   8        3.90        2.10      3.96 o 
 -12   0   8     1284.33     1380.14     23.79 o 
 -10   0   8      289.33      225.38      7.82 o 
  -8   0   8    15217.64    16895.34    183.68 o 
  -6   0   8     4886.79     5095.24     47.61 o 
  -4   0   8     3382.01     3271.29     35.07 o 
  -2   0   8      347.29      342.74      8.57 o 
   0   0   8      860.80      810.90     10.82 o 
   2   0   8      216.99      219.49      8.78 o 
   4   0   8      221.85      202.25      7.95 o 
   6   0   8       70.87       67.18      6.17 o 
   8   0   8       88.38       58.16      8.58 o 
  10   0   8      400.98      316.67     16.95 o 
  12   0   8      233.75      231.79     23.28 o 
  14   0   8      158.97      180.89     16.43 o 
  16   0   8        3.80       10.98      8.00 o 
 -27   1   8       46.15       37.59      7.61 o 
 -25   1   8        0.12        4.13      4.16 o 
 -23   1   8      140.55      133.37     10.92 o 
 -21   1   8        3.08       10.35      5.78 o 
 -19   1   8      287.46      283.01     13.01 o 
 -17   1   8      331.78      322.90     18.35 o 
 -15   1   8       20.86       15.52      3.97 o 
 -13   1   8       13.57       13.06      3.56 o 
 -11   1   8        5.25        5.66      2.02 o 
  -9   1   8      298.87      313.56      7.66 o 
  -7   1   8       11.17       10.32      2.58 o 
  -5   1   8       14.41       18.42      2.80 o 
  -3   1   8     1021.49      864.66     10.11 o 
  -1   1   8       88.42      104.39      7.32 o 
   1   1   8     1553.18     1587.63     22.38 o 
   3   1   8      634.02      677.65     11.50 o 
   5   1   8     1152.75     1186.38     17.62 o 
   7   1   8      590.21      497.24     11.99 o 
   9   1   8      664.07      552.69     12.24 o 
  11   1   8       16.60       23.45      7.55 o 
  13   1   8       10.09       14.30      6.08 o 
  15   1   8        0.00        8.23      5.01 o 
 -26   2   8      145.95      156.13     12.39 o 
 -24   2   8       40.25       28.38      5.76 o 
 -22   2   8        5.60        3.43      3.25 o 
 -20   2   8       92.22       80.22      7.57 o 
 -18   2   8      133.13      148.24     16.49 o 
 -16   2   8       20.03       20.24      3.34 o 
 -14   2   8       49.24       51.39      5.91 o 
 -12   2   8      454.41      437.74     10.24 o 
 -10   2   8        1.93        4.16      1.15 o 
  -8   2   8     3156.01     3313.06     25.97 o 
  -6   2   8     5352.40     6107.04     55.46 o 
  -4   2   8      238.07      274.92     10.09 o 
  -2   2   8      355.14      372.35      6.71 o 
   0   2   8     1332.93     1331.50     14.47 o 
   2   2   8      555.16      534.78     17.11 o 
   4   2   8      251.02      212.58      6.81 o 
   6   2   8      110.56      103.92      6.17 o 
   8   2   8      307.43      262.07     11.74 o 
  10   2   8       47.13       46.87      7.12 o 
  12   2   8        8.24        9.91      5.13 o 
  14   2   8       12.25       13.30      6.19 o 
 -27   3   8        2.47       13.83      6.97 o 
 -25   3   8       15.61       14.40      5.71 o 
 -23   3   8        1.93        8.19      4.77 o 
 -21   3   8      109.89      104.63      8.17 o 
 -17   3   8      137.78      132.75      7.83 o 
 -15   3   8     1220.38     1323.99     13.01 o 
 -13   3   8      154.91      157.39      6.40 o 
 -11   3   8     3091.03     3372.42     29.88 o 
  -9   3   8       35.33       29.13      4.97 o 
  -7   3   8        3.24        8.24      4.07 o 
  -5   3   8      545.63      565.26     10.73 o 
  -3   3   8     2848.22     3022.31     18.06 o 
  -1   3   8      472.62      490.22      8.24 o 
   1   3   8     1984.05     2109.51     18.82 o 
   3   3   8      772.27      920.73     14.93 o 
   5   3   8     1514.62     1460.73     30.17 o 
   7   3   8      745.97      758.22     15.34 o 
   9   3   8       14.08       21.65      5.45 o 
  11   3   8        4.94       10.55      5.20 o 
  13   3   8        3.72       12.23      6.37 o 
  15   3   8       40.27       58.84     11.16 o 
 -26   4   8        0.13        2.90      5.21 o 
 -24   4   8        7.63        8.09      4.74 o 
 -22   4   8      175.38      174.35      8.58 o 
 -20   4   8       28.22       18.63      4.18 o 
 -18   4   8       68.84       68.05      5.00 o 
 -16   4   8      124.29      121.77      5.54 o 
 -14   4   8     1098.27     1217.07     12.40 o 
 -12   4   8      927.78      944.13     14.98 o 
 -10   4   8      598.39      522.94     10.30 o 
  -8   4   8        1.96        6.00      2.70 o 
  -6   4   8     1463.40     1578.67     12.64 o 
  -4   4   8     2671.63     2782.08     15.97 o 
  -2   4   8       72.50       84.97      5.82 o 
   0   4   8       15.99       14.93      3.04 o 
   2   4   8       84.89       98.07      5.26 o 
   4   4   8      214.09      193.32      8.50 o 
   6   4   8      481.81      505.91     10.63 o 
   8   4   8      348.63      368.54     10.68 o 
  10   4   8        2.95       12.09      5.46 o 
  12   4   8        6.46       12.19      6.43 o 
  14   4   8       64.15       63.14     12.56 o 
 -25   5   8        5.53        6.54      6.25 o 
 -23   5   8       19.77       22.60      8.63 o 
 -21   5   8       31.58       28.48      6.26 o 
 -19   5   8       26.11       18.61      3.69 o 
 -17   5   8       33.38       30.56      5.43 o 
 -15   5   8     1168.94     1349.35     26.41 o 
 -13   5   8     8767.45    10275.41    115.76 o 
 -11   5   8      329.92      286.90      9.72 o 
  -9   5   8        7.31        9.29      2.48 o 
  -7   5   8       94.87      113.35      6.36 o 
  -5   5   8        1.15        5.54      2.10 o 
  -3   5   8       25.38       26.75      4.73 o 
   1   5   8      265.59      232.23      9.64 o 
   3   5   8      418.72      428.02     12.05 o 
   5   5   8       61.10       56.93      6.41 o 
   7   5   8      461.53      447.73     11.42 o 
   9   5   8       56.06       52.96      6.16 o 
  11   5   8       36.10       42.11      9.30 o 
  13   5   8       97.36      131.32     16.14 o 
 -24   6   8        0.04       10.19      6.38 o 
 -22   6   8        0.61        4.71      4.67 o 
 -20   6   8        5.68        5.52      4.07 o 
 -18   6   8        0.01        5.62      3.16 o 
 -16   6   8        8.91       10.31      3.50 o 
 -14   6   8        8.60       11.24      3.69 o 
 -12   6   8     3932.77     4424.30     23.44 o 
 -10   6   8        5.56        4.86      2.84 o 
  -8   6   8        5.81        6.32      3.13 o 
  -6   6   8      115.15      121.99      9.82 o 
  -4   6   8       63.47       70.88      9.40 o 
  -2   6   8      229.45      217.68      9.13 o 
   0   6   8       26.26       24.65      4.70 o 
   2   6   8      791.67      831.66     19.06 o 
   4   6   8       26.02       22.04      5.78 o 
   6   6   8        4.49        9.04      3.82 o 
   8   6   8        0.80        5.95      3.20 o 
  10   6   8       12.72       13.28      4.42 o 
  12   6   8        0.58       11.14      6.84 o 
 -21   7   8        2.60        6.06      5.02 o 
 -19   7   8        0.84        2.35      4.19 o 
 -17   7   8        6.88        9.10      3.83 o 
 -15   7   8       52.48       26.58      4.41 o 
 -13   7   8      122.30      125.36     12.15 o 
 -11   7   8      129.21      137.89     11.26 o 
  -9   7   8        5.84        6.89      3.64 o 
  -7   7   8        7.13        5.16      3.12 o 
  -5   7   8      109.88      100.33      7.67 o 
  -3   7   8       15.02        9.77      3.62 o 
  -1   7   8      527.76      458.68     16.00 o 
   1   7   8      422.06      425.85     10.63 o 
   3   7   8     1619.40     1939.60     24.88 o 
   5   7   8      161.86      165.72     19.13 o 
   7   7   8        8.33       11.56      4.55 o 
   9   7   8        6.22       10.25      4.72 o 
  11   7   8        1.07        9.75      5.98 o 
 -20   8   8        5.59       13.25     10.57 o 
 -18   8   8        1.82        7.10      5.37 o 
 -14   8   8       75.85       54.53      6.77 o 
 -12   8   8        3.48        8.77      3.80 o 
 -10   8   8       10.36       16.10      4.75 o 
  -8   8   8       10.39        7.23      3.76 o 
  -6   8   8      136.76      155.18     11.54 o 
  -4   8   8       57.06       65.08      7.56 o 
  -2   8   8      128.94      108.49      8.29 o 
   0   8   8       34.89       23.36      5.24 o 
   2   8   8       37.17       35.86      5.99 o 
   4   8   8       38.63       46.53      8.15 o 
   6   8   8        4.80        8.47      4.81 o 
   8   8   8       38.92       35.47      7.17 o 
 -17   9   8       20.10       24.46     14.13 o 
 -15   9   8       47.46       24.73      9.40 o 
 -13   9   8        1.97       11.36      5.69 o 
 -11   9   8        2.60       14.24      5.87 o 
  -9   9   8        0.02        9.75      4.39 o 
  -7   9   8       85.66       82.63     12.79 o 
  -5   9   8      156.62      143.36      9.83 o 
  -3   9   8       11.55       11.28      4.29 o 
  -1   9   8        5.23        7.87      3.87 o 
   1   9   8      215.17      181.07     10.97 o 
   3   9   8       41.45       43.18      7.46 o 
   5   9   8       67.13       53.40      9.65 o 
 -14  10   8        0.01        7.51      6.40 o 
 -12  10   8        6.04        7.60      7.33 o 
 -10  10   8        0.02        9.56      6.01 o 
  -8  10   8       42.74       37.08      7.78 o 
  -6  10   8       52.25       49.89      9.30 o 
  -4  10   8       13.13       14.27      5.80 o 
  -2  10   8        0.40        2.97      5.13 o 
   0  10   8        1.17       11.48      5.40 o 
   2  10   8        0.18       13.60      5.74 o 
 -27   1   9        5.98        5.45      5.31 o 
 -25   1   9       35.58       24.37      7.15 o 
 -23   1   9       30.48       18.52      5.23 o 
 -21   1   9       18.76       12.62      4.58 o 
 -19   1   9        0.99        3.27      2.63 o 
 -17   1   9       76.11       63.84      5.44 o 
 -15   1   9        3.62       15.74      7.13 o 
 -13   1   9      149.09      132.37      5.08 o 
 -11   1   9       26.82       27.11      5.62 o 
  -9   1   9      219.34      236.15     10.05 o 
  -7   1   9      219.63      259.50      8.80 o 
  -5   1   9     1097.90     1071.87     10.26 o 
  -3   1   9      386.53      378.50      6.87 o 
  -1   1   9      357.27      356.56      8.59 o 
   1   1   9     1877.36     1755.19     13.05 o 
   3   1   9      666.41      648.01      9.49 o 
   5   1   9       97.73      104.91      6.69 o 
   7   1   9      396.92      321.90      9.18 o 
   9   1   9       52.28       53.69      6.88 o 
  11   1   9        0.55       12.80      5.35 o 
  13   1   9       31.01       21.09      6.73 o 
 -26   2   9       45.47       38.56      9.38 o 
 -24   2   9       14.22       13.22      5.23 o 
 -22   2   9       45.38       49.10      5.88 o 
 -20   2   9       72.83       47.80      5.80 o 
 -18   2   9      261.33      233.53     12.11 o 
 -16   2   9       30.34       27.13      4.44 o 
 -14   2   9      239.19      242.98     14.07 o 
 -12   2   9       40.45       50.74      6.17 o 
 -10   2   9      439.98      381.60      8.52 o 
  -8   2   9      737.54      635.66      8.86 o 
  -6   2   9     1788.55     1748.04     25.14 o 
  -4   2   9     1266.18     1190.12      9.84 o 
  -2   2   9      752.56      745.01     12.05 o 
   0   2   9      792.68      784.12     11.36 o 
   2   2   9      537.43      476.10     10.84 o 
   4   2   9        3.63        6.51      2.11 o 
   6   2   9       70.05       61.93      5.09 o 
   8   2   9       92.48       79.85      7.12 o 
  10   2   9       14.87       21.83      5.79 o 
  12   2   9      186.23      204.32     12.27 o 
  14   2   9        0.03       12.30      7.25 o 
 -27   3   9        5.71        9.74      6.48 o 
 -25   3   9       11.91       13.67      6.29 o 
 -23   3   9       33.33       26.28      6.51 o 
 -21   3   9       28.29       18.66      5.08 o 
 -19   3   9      134.69      158.62     10.57 o 
 -17   3   9       34.29       36.80      6.90 o 
 -15   3   9       60.76       29.61      8.79 o 
 -13   3   9       10.16       12.27      3.28 o 
 -11   3   9        7.92        9.02      2.75 o 
  -9   3   9       17.07       13.41      2.50 o 
  -7   3   9       25.18       39.56      9.37 o 
  -5   3   9       17.72       35.48      5.27 o 
  -3   3   9     1065.61     1089.45     11.47 o 
  -1   3   9      394.52      393.33     11.03 o 
   1   3   9     6435.50     6667.86     32.89 o 
   3   3   9     2633.09     2654.45     32.78 o 
   5   3   9        3.40        5.54      2.30 o 
   7   3   9        1.26        6.89      2.52 o 
   9   3   9       51.89       44.53      8.09 o 
  11   3   9        6.76       10.19      6.14 o 
  13   3   9       28.35       34.27      9.38 o 
 -26   4   9        2.33        6.32      4.91 o 
 -24   4   9        2.91       10.29      6.66 o 
 -22   4   9        3.21       10.47      6.28 o 
 -20   4   9       56.14       42.95      5.62 o 
 -18   4   9        5.70       10.73      3.93 o 
 -16   4   9      100.91      107.15      9.11 o 
 -14   4   9     1708.59     1755.06     42.68 o 
 -12   4   9      786.72      772.37     19.68 o 
 -10   4   9      180.63      174.69      6.09 o 
  -8   4   9      724.28      739.97      9.35 o 
  -6   4   9      115.00      115.20      5.43 o 
  -4   4   9      512.47      468.32      9.48 o 
  -2   4   9       61.11       40.20      8.50 o 
   0   4   9       16.81       15.32      4.00 o 
   2   4   9     1170.28     1132.29     16.72 o 
   4   4   9       10.08       12.09      4.64 o 
   6   4   9       26.09       29.41      6.23 o 
   8   4   9       55.40       39.74      6.05 o 
  10   4   9        9.85       11.12      5.34 o 
  12   4   9      277.85      351.18     21.81 o 
 -25   5   9        5.24        8.76      5.53 o 
 -23   5   9        1.73        7.89      5.06 o 
 -21   5   9       18.52        8.86      5.20 o 
 -19   5   9       27.01       19.77      4.11 o 
 -17   5   9      191.63      186.89      8.32 o 
 -15   5   9     1057.02     1148.79     22.02 o 
 -13   5   9       45.49       54.92     10.95 o 
 -11   5   9        6.33       10.20      3.29 o 
  -9   5   9      177.84      174.30      7.85 o 
  -7   5   9       86.89       92.80      7.33 o 
  -5   5   9       31.75       34.70      5.36 o 
  -3   5   9      147.03      142.51      7.95 o 
  -1   5   9       37.18       24.17      3.97 o 
   1   5   9        2.30        5.87      3.01 o 
   3   5   9      147.28      142.17     14.03 o 
   5   5   9      240.88      246.68     15.21 o 
   7   5   9        1.99        9.98      3.68 o 
   9   5   9        4.62        8.36      5.40 o 
  11   5   9      144.98      153.51     15.46 o 
 -24   6   9        5.60        6.31      4.96 o 
 -22   6   9        1.55        6.68      5.26 o 
 -20   6   9        1.78        8.37      4.75 o 
 -18   6   9       39.36       37.06      5.41 o 
 -16   6   9      216.38      226.87      9.90 o 
 -14   6   9      279.36      290.26     10.77 o 
 -12   6   9      251.83      277.63     10.04 o 
 -10   6   9        0.36        7.65      3.49 o 
  -8   6   9      410.86      439.11     10.58 o 
  -6   6   9      501.70      451.35     10.80 o 
  -4   6   9        5.39        8.97      3.68 o 
  -2   6   9      261.91      230.36     10.17 o 
   0   6   9       13.10        9.85      4.24 o 
   2   6   9      363.67      395.68     20.65 o 
   4   6   9      314.70      287.93     12.39 o 
   6   6   9      111.04       98.13      8.69 o 
   8   6   9      108.62      111.40      8.34 o 
  10   6   9      108.43      116.16     10.47 o 
 -21   7   9        5.46        9.06      6.03 o 
 -19   7   9      116.11       98.48      9.53 o 
 -17   7   9      470.62      497.66     13.21 o 
 -15   7   9        2.72        6.36      3.82 o 
 -13   7   9        0.00        6.01      3.95 o 
  -9   7   9       15.64       10.47      3.67 o 
  -7   7   9       12.83       10.68      4.15 o 
  -5   7   9       10.96       12.16      4.28 o 
   1   7   9       11.01       14.85      5.68 o 
   3   7   9     1511.05     1819.75     27.38 o 
   5   7   9      230.77      261.28     12.90 o 
   7   7   9       67.84       57.47      8.95 o 
   9   7   9       11.95        8.74      4.64 o 
 -20   8   9        0.40        3.52      5.46 o 
 -18   8   9       11.60       11.95      4.96 o 
 -16   8   9       10.06       12.13      6.18 o 
 -14   8   9       99.03       83.05      9.68 o 
 -12   8   9        8.84        9.75      4.91 o 
 -10   8   9       40.87       32.82      8.74 o 
  -8   8   9       82.24       67.05      8.80 o 
  -6   8   9        6.26        7.18      3.71 o 
  -4   8   9       20.87       12.95      4.57 o 
  -2   8   9        5.96        8.42      3.26 o 
   0   8   9      105.89       88.95     11.48 o 
   2   8   9        2.17       12.99      6.20 o 
   4   8   9       67.99       65.17     10.34 o 
   6   8   9       22.72       18.81      6.88 o 
 -17   9   9       22.19       16.74      8.69 o 
 -15   9   9       15.28       11.78      6.70 o 
 -13   9   9       12.06       10.43      7.59 o 
 -11   9   9       23.04       15.91      5.85 o 
  -9   9   9       12.05       12.16      4.86 o 
  -7   9   9      108.75       83.81     10.55 o 
  -5   9   9        0.26        9.51      4.86 o 
  -3   9   9        7.59       12.89      4.98 o 
  -1   9   9       28.19       25.63      5.99 o 
   1   9   9      111.92       92.52      8.92 o 
   3   9   9       25.98       18.77      6.48 o 
 -12  10   9       30.75       24.34      8.70 o 
 -10  10   9      253.05      311.36     19.88 o 
  -8  10   9      183.56      267.82     18.49 o 
  -6  10   9        6.38       22.31      9.38 o 
  -4  10   9        3.27       11.34      5.29 o 
  -2  10   9        2.61        8.85      4.45 o 
   0  10   9        0.55        9.05      4.80 o 
 -28   0  10      106.38       93.22     20.16 o 
 -26   0  10       63.58       45.65     10.77 o 
 -24   0  10       20.01       43.91      9.81 o 
 -22   0  10       56.41       61.21      9.44 o 
 -20   0  10       79.24       78.19     14.79 o 
 -18   0  10       33.67       30.65      9.69 o 
 -16   0  10       77.39       83.51      7.24 o 
 -14   0  10      523.69      505.52     40.79 o 
 -12   0  10     2777.87     2920.32     80.82 o 
 -10   0  10     6953.34     8091.09    126.90 o 
  -8   0  10     1001.47     1059.89     55.71 o 
  -6   0  10      308.52      335.74     13.08 o 
  -4   0  10      224.44      210.29     11.54 o 
  -2   0  10       10.27        6.67      3.74 o 
   0   0  10      834.65      857.76     15.46 o 
   2   0  10       45.78       51.42      5.46 o 
   4   0  10      114.70       99.29      8.01 o 
   6   0  10       52.11       45.08      8.17 o 
   8   0  10      101.65      134.18     16.95 o 
  10   0  10      276.73      221.25     16.12 o 
  12   0  10      126.50      142.44     28.45 o 
 -27   1  10       48.60       47.87     10.18 o 
 -25   1  10      117.21       93.13     11.34 o 
 -23   1  10       12.44       16.00      4.76 o 
 -21   1  10        2.37        7.28      3.58 o 
 -19   1  10      255.39      250.22     26.76 o 
 -17   1  10      170.08      161.79     21.51 o 
 -15   1  10      418.42      473.52     15.12 o 
 -13   1  10      183.38      178.39      8.03 o 
 -11   1  10     1364.13     1489.39     22.33 o 
  -9   1  10       24.37       21.51      4.73 o 
  -7   1  10       15.83       19.83      3.42 o 
  -5   1  10       20.13       31.89      4.45 o 
  -3   1  10      557.81      563.95      8.84 o 
  -1   1  10      838.52      796.50     15.03 o 
   1   1  10     1139.99     1155.93     18.16 o 
   3   1  10     1290.40     1214.33     25.42 o 
   5   1  10      476.66      397.14      7.78 o 
   7   1  10      173.27      160.14      8.63 o 
   9   1  10       15.74       12.68      4.81 o 
  11   1  10       13.74       20.59      6.86 o 
  13   1  10       27.78       33.49      7.82 o 
 -26   2  10      106.35      116.25     13.91 o 
 -24   2  10        5.16       11.81      6.21 o 
 -22   2  10       18.15       11.62      4.15 o 
 -20   2  10      143.47      138.59     18.70 o 
 -18   2  10       82.08       73.18     10.98 o 
 -16   2  10       78.60       93.75      9.43 o 
 -14   2  10      287.87      311.44     10.45 o 
 -12   2  10     1142.86     1179.39     15.90 o 
 -10   2  10        0.41        5.35      2.02 o 
  -8   2  10       26.07       33.39      3.87 o 
  -6   2  10       30.72       32.75      5.30 o 
  -4   2  10      363.20      387.22      9.86 o 
  -2   2  10      117.86      112.81      5.41 o 
   0   2  10      377.33      345.26      7.31 o 
   2   2  10     1078.69     1030.68     16.22 o 
   4   2  10        4.91        4.16      2.24 o 
   6   2  10       20.55       14.77      3.37 o 
   8   2  10      228.48      190.02      9.69 o 
  10   2  10       29.15       35.45      6.58 o 
  12   2  10       10.03       14.44      7.62 o 
 -27   3  10        0.41        8.19      6.40 o 
 -25   3  10       11.41       12.89      5.82 o 
 -23   3  10        9.59       10.13      5.39 o 
 -21   3  10      136.62      146.81     11.26 o 
 -19   3  10      629.54      737.14     23.10 o 
 -17   3  10      238.33      270.70     10.14 o 
 -15   3  10      656.23      721.03     21.75 o 
 -13   3  10       18.34       14.42      3.70 o 
 -11   3  10        0.74        5.27      2.47 o 
  -9   3  10       39.52       40.37      5.07 o 
  -7   3  10        0.42        6.90      3.07 o 
  -5   3  10      442.32      418.96     10.64 o 
  -3   3  10      621.39      606.98     10.74 o 
  -1   3  10      153.37      153.18     16.22 o 
   1   3  10      963.24     1004.93     12.16 o 
   3   3  10     2210.11     2323.92     23.60 o 
   5   3  10      221.38      211.11     10.32 o 
   7   3  10        0.07        7.48      3.28 o 
   9   3  10        1.96       13.29      5.92 o 
  11   3  10       23.09       24.83      8.30 o 
 -26   4  10       26.60       20.73      6.77 o 
 -24   4  10       13.23       10.39      5.68 o 
 -22   4  10       24.57       23.74      6.72 o 
 -20   4  10        3.24        9.74      4.08 o 
 -18   4  10        3.35        7.09      3.05 o 
 -16   4  10      247.35      245.58      9.28 o 
 -14   4  10       57.08       59.33      6.61 o 
 -12   4  10      240.81      239.64     19.37 o 
 -10   4  10      105.36      110.44      9.88 o 
  -8   4  10      252.81      266.86     12.46 o 
  -6   4  10       14.28       10.66      4.69 o 
  -4   4  10      861.12      838.86     14.07 o 
  -2   4  10       47.78       39.05      4.59 o 
   0   4  10       88.20       98.82     10.52 o 
   2   4  10       69.13       52.33      9.58 o 
   4   4  10       97.11       81.04      6.93 o 
   6   4  10        5.05       10.84      3.80 o 
   8   4  10      149.43      140.43      9.75 o 
  10   4  10      163.37      201.77     11.66 o 
 -25   5  10        0.80        8.14      5.47 o 
 -23   5  10        5.57        8.51      4.97 o 
 -21   5  10        6.67        8.47      5.41 o 
 -19   5  10      109.03      109.37      8.06 o 
 -17   5  10      107.40      110.02      7.27 o 
 -15   5  10      433.78      445.35     12.05 o 
 -13   5  10     1028.76     1066.89     14.61 o 
 -11   5  10        0.04        4.48      2.38 o 
  -9   5  10      147.82      148.75      7.65 o 
  -7   5  10       54.00       63.39      7.77 o 
  -5   5  10     1135.57     1053.37     17.42 o 
  -3   5  10      183.32      164.76     10.24 o 
  -1   5  10      173.65      172.16     10.69 o 
   1   5  10      249.68      269.63     11.79 o 
   3   5  10       62.95       66.88      8.51 o 
   5   5  10        0.53        8.46      3.95 o 
   7   5  10       75.50       67.03      7.95 o 
   9   5  10       92.52       79.28      8.51 o 
 -24   6  10        4.94       12.03      6.47 o 
 -22   6  10       27.35       13.87      5.97 o 
 -20   6  10        9.75       10.14      3.85 o 
 -18   6  10       10.00        9.93      3.89 o 
 -16   6  10        0.87        6.74      3.32 o 
 -14   6  10      412.31      378.00     13.89 o 
 -12   6  10       48.85       32.24      6.92 o 
 -10   6  10       13.00       16.20      5.36 o 
  -8   6  10        7.61       17.97      4.83 o 
  -6   6  10      343.80      264.33     12.01 o 
  -4   6  10       10.08       10.98      4.13 o 
  -2   6  10        9.02       17.51      5.93 o 
   0   6  10      132.09      151.48     10.48 o 
   2   6  10      120.11      131.24     12.12 o 
   4   6  10       91.37       97.71      9.72 o 
   6   6  10       10.64       20.05      6.28 o 
   8   6  10        0.00       10.37      5.22 o 
 -21   7  10       11.09       12.39      5.94 o 
 -19   7  10       60.00       57.86      6.81 o 
 -17   7  10      582.31      585.76     14.05 o 
 -15   7  10      172.73      189.61      9.80 o 
 -13   7  10       29.48       34.69      7.45 o 
 -11   7  10        1.12        4.47      3.84 o 
  -9   7  10       63.30       60.68      8.64 o 
  -7   7  10        4.19        9.44      4.40 o 
  -3   7  10      408.28      376.47     14.25 o 
  -1   7  10      144.68      126.32     10.66 o 
   1   7  10      483.31      556.78     19.33 o 
   3   7  10      245.41      293.81     14.26 o 
   5   7  10        2.37       11.07      5.04 o 
   7   7  10       11.46       13.37      6.10 o 
 -20   8  10        2.67        6.20      5.14 o 
 -18   8  10        6.95       11.64      6.08 o 
 -16   8  10      167.38      148.03     11.71 o 
 -14   8  10       42.40       36.83      7.96 o 
 -12   8  10       14.57       12.55      5.79 o 
  -6   8  10       41.24       45.60      8.23 o 
  -4   8  10       88.82       72.20      8.91 o 
  -2   8  10      248.37      260.79     13.34 o 
   0   8  10       87.15       85.63     12.11 o 
   2   8  10       59.91       56.38      9.11 o 
   4   8  10       38.87       27.72      7.59 o 
 -17   9  10       17.29        7.92      7.43 o 
 -15   9  10       15.21        6.28      4.82 o 
 -13   9  10        2.55        8.06      5.07 o 
 -11   9  10        3.08        5.12      5.00 o 
  -9   9  10       28.56       24.53      6.68 o 
  -7   9  10       15.28       10.37      6.22 o 
  -5   9  10       35.35       25.62      7.27 o 
  -3   9  10      110.79       92.09     16.40 o 
  -1   9  10      382.65      419.54     15.84 o 
   1   9  10       55.20       47.38      8.54 o 
 -10  10  10       54.71       57.55     13.22 o 
  -8  10  10        8.63       22.56     11.50 o 
  -6  10  10       15.25       20.61      7.67 o 
  -4  10  10        1.90       14.62      7.10 o 
 -27   1  11       45.04       36.70      9.63 o 
 -25   1  11       36.13       41.42      9.27 o 
 -23   1  11       10.56       15.85      6.18 o 
 -21   1  11       77.95       93.95      9.44 o 
 -19   1  11      183.88      204.95     30.37 o 
 -17   1  11       42.73       38.75      5.56 o 
 -15   1  11      148.60      154.09     11.73 o 
 -13   1  11      234.43      233.64     10.49 o 
 -11   1  11       38.74       31.76      7.84 o 
  -9   1  11       70.90       68.36      6.76 o 
  -7   1  11       79.88       90.95      7.72 o 
  -5   1  11      236.73      204.43      9.19 o 
  -3   1  11      690.34      686.22     15.68 o 
  -1   1  11       64.99       71.53      5.22 o 
   1   1  11      894.61      852.34     12.81 o 
   3   1  11        7.26        9.42      2.48 o 
   5   1  11      483.74      419.27     12.42 o 
   7   1  11       16.82       13.02      4.18 o 
   9   1  11        5.60       13.85      5.17 o 
  11   1  11        0.59       15.50      7.07 o 
 -26   2  11       81.32       66.81     10.04 o 
 -24   2  11       12.79       10.66      4.97 o 
 -22   2  11       24.76       17.19      4.56 o 
 -20   2  11       34.81       30.88     10.31 o 
 -18   2  11      317.43      384.82     15.75 o 
 -16   2  11      129.12      148.59      7.25 o 
 -14   2  11      170.50      177.67     13.01 o 
 -12   2  11      261.15      287.59     10.57 o 
 -10   2  11      451.97      458.94     16.71 o 
  -8   2  11      724.44      755.88     14.40 o 
  -6   2  11       19.48       19.48      3.83 o 
  -4   2  11      136.07      118.39      8.95 o 
  -2   2  11      828.25      770.84     16.26 o 
   0   2  11      690.89      601.68     10.43 o 
   2   2  11       21.39       14.20      3.08 o 
   4   2  11        2.70        6.88      2.87 o 
   6   2  11       94.02       71.94      6.11 o 
  10   2  11       16.31       16.73      5.62 o 
 -25   3  11        7.58        5.59      4.24 o 
 -23   3  11       40.24       36.42      7.25 o 
 -21   3  11      101.91      111.81      9.99 o 
 -19   3  11      539.16      576.21     14.73 o 
 -17   3  11      940.06     1096.80     18.23 o 
 -15   3  11       99.20      112.89      8.99 o 
 -13   3  11        8.62       12.26      5.59 o 
 -11   3  11        0.20        5.49      3.47 o 
  -9   3  11      169.73      156.06      7.40 o 
  -7   3  11       35.84       26.04      4.35 o 
  -5   3  11      334.35      290.77      9.61 o 
  -1   3  11      392.37      389.23      9.88 o 
   1   3  11      447.06      482.77     11.85 o 
   3   3  11      127.06      119.64     13.69 o 
   7   3  11       11.64        9.24      4.43 o 
   9   3  11       20.58       14.38      5.18 o 
 -26   4  11       15.87       14.63      6.19 o 
 -24   4  11       18.73       14.98      6.02 o 
 -22   4  11       73.18       76.67      8.85 o 
 -18   4  11       25.54       20.63      5.48 o 
 -16   4  11      196.41      167.51     11.17 o 
 -14   4  11        5.73       13.35      3.98 o 
 -12   4  11      235.86      235.33     10.30 o 
 -10   4  11       44.10       43.45      8.43 o 
  -8   4  11      223.39      226.84      8.06 o 
  -6   4  11       31.28       34.86      6.06 o 
  -4   4  11      131.64      143.70      9.90 o 
  -2   4  11      116.83      107.40      8.60 o 
   0   4  11      107.95      125.29      9.10 o 
   2   4  11        8.95       16.25      6.23 o 
   4   4  11       33.28       22.81      8.21 o 
   6   4  11        1.69       11.74      4.66 o 
   8   4  11       55.36       56.38     10.15 o 
  10   4  11      337.96      403.21     19.96 o 
 -25   5  11        0.03        5.57      5.46 o 
 -23   5  11       28.03       19.96      6.94 o 
 -21   5  11        0.36        4.48      3.42 o 
 -19   5  11        2.64       10.94      4.38 o 
 -17   5  11       58.34       44.64      5.81 o 
 -15   5  11      106.58       88.07      6.60 o 
 -13   5  11        0.60        7.28      3.30 o 
 -11   5  11       54.72       47.21      5.72 o 
  -9   5  11       64.90       46.74     13.66 o 
  -7   5  11      144.29      185.91     20.49 o 
  -5   5  11      117.03       75.00      9.30 o 
  -3   5  11       24.62       13.38      4.58 o 
  -1   5  11      116.20      128.56     13.59 o 
   1   5  11      103.80      118.28     14.76 o 
   3   5  11       26.86       19.33      7.13 o 
   5   5  11        0.15        9.81      4.35 o 
   7   5  11        1.70        9.04      5.20 o 
   9   5  11       39.96       20.39      7.74 o 
 -22   6  11       34.72       27.72      8.45 o 
 -20   6  11        1.94        7.07      4.14 o 
 -18   6  11      144.43      104.51      7.86 o 
 -16   6  11       48.93       37.92      6.24 o 
 -14   6  11      302.95      320.23     18.26 o 
 -12   6  11       69.71       74.32      8.54 o 
 -10   6  11       84.12       93.91      9.97 o 
  -8   6  11      132.99      151.75     13.45 o 
  -6   6  11        2.52       14.15      4.91 o 
  -4   6  11        9.22        5.98      3.82 o 
  -2   6  11      144.68      125.68     10.73 o 
   0   6  11       62.70       55.16      8.16 o 
   2   6  11       13.17       17.84      6.76 o 
   4   6  11       10.93       15.04      6.43 o 
   6   6  11       69.85       59.04     10.78 o 
 -21   7  11       12.70        8.22      7.04 o 
 -19   7  11        0.01        9.03      4.42 o 
 -17   7  11      792.85      903.87     21.25 o 
 -15   7  11        7.26       10.26      5.43 o 
 -13   7  11       24.16       32.04      7.44 o 
 -11   7  11        0.16        8.04      4.54 o 
  -9   7  11        7.09        9.99      5.02 o 
  -7   7  11        6.08        6.33      3.95 o 
  -5   7  11       11.54       10.68      4.85 o 
  -3   7  11        0.50       11.52      5.67 o 
  -1   7  11       54.38       48.95      8.88 o 
   1   7  11      264.86      297.00     27.75 o 
   3   7  11       34.77       33.93      7.17 o 
   5   7  11        8.26       19.30      7.99 o 
 -18   8  11        0.52       11.54      6.45 o 
 -16   8  11      409.59      446.98     16.42 o 
 -14   8  11       32.79       34.74      8.15 o 
 -12   8  11       69.55       66.23     10.04 o 
 -10   8  11       89.65       67.32      9.13 o 
  -8   8  11       62.51       68.29     10.26 o 
  -6   8  11       31.83       32.35      7.62 o 
  -4   8  11        1.30        9.50      5.45 o 
  -2   8  11      374.85      394.73     20.08 o 
   0   8  11       33.25       21.44      8.13 o 
   2   8  11        4.27       13.84      7.45 o 
 -15   9  11       16.38       20.64      7.14 o 
 -13   9  11       52.89       48.14      8.93 o 
 -11   9  11        0.56        7.40      5.41 o 
  -9   9  11       10.48       10.52      5.33 o 
  -7   9  11        1.73        8.32      5.33 o 
  -5   9  11        0.00        4.39      4.47 o 
  -3   9  11        0.66        9.28      5.48 o 
  -1   9  11      511.40      617.62     18.33 o 
 -26   0  12        2.67       15.86     10.32 o 
 -24   0  12       43.25       63.39     34.18 o 
 -22   0  12       66.44       65.69     15.96 o 
 -20   0  12      198.80      211.81     30.58 o 
 -18   0  12      336.56      401.16     22.91 o 
 -16   0  12       66.83       35.04      9.99 o 
 -14   0  12       24.73       89.51     68.69 o 
 -12   0  12       86.18      107.73     92.42 o 
 -10   0  12     1066.70     1104.59     26.78 o 
  -8   0  12      270.22      270.80     34.28 o 
  -6   0  12        3.48       31.24     21.12 o 
  -4   0  12     2711.97     2908.53    177.88 o 
  -2   0  12      385.31      335.62     20.47 o 
   0   0  12      294.41      300.20     20.20 o 
   2   0  12       52.27       50.74      6.86 o 
   4   0  12       74.48       54.92     16.95 o 
   6   0  12        0.24        5.34      5.27 o 
   8   0  12      188.24      203.58     14.47 o 
  10   0  12        0.02       10.93      9.62 o 
 -27   1  12        5.93       12.06      7.31 o 
 -25   1  12       23.75       30.84      8.20 o 
 -23   1  12       76.08       91.47     11.17 o 
 -21   1  12      162.90      198.48     19.82 o 
 -19   1  12      114.06      138.99     12.17 o 
 -17   1  12      133.05      170.26     24.44 o 
 -15   1  12      398.42      462.48     40.07 o 
 -13   1  12      117.56      133.17     11.01 o 
 -11   1  12       84.69       91.73      7.11 o 
  -9   1  12       34.11       51.11      6.59 o 
  -7   1  12       24.63       21.81      4.69 o 
  -3   1  12     7400.14     7763.62     77.40 o 
  -1   1  12     3431.70     3519.41     31.99 o 
   1   1  12       99.60       93.34      6.48 o 
   3   1  12       12.82        9.16      4.16 o 
   5   1  12       11.86        7.59      3.90 o 
   7   1  12       10.14       10.66      4.37 o 
   9   1  12        0.12        9.76      4.90 o 
 -26   2  12        8.68       14.16      8.11 o 
 -24   2  12       23.60       40.71      9.83 o 
 -22   2  12       26.52       19.99      5.91 o 
 -20   2  12       68.98      116.25     15.40 o 
 -18   2  12      743.47      928.84     38.18 o 
 -16   2  12      437.23      452.96     25.49 o 
 -14   2  12      116.98      114.01     10.48 o 
 -12   2  12      660.02      709.11     22.15 o 
 -10   2  12        0.21        4.45      2.85 o 
  -8   2  12       86.49       82.37      7.64 o 
  -6   2  12      108.69      112.44      8.55 o 
  -4   2  12       37.53       39.66      7.15 o 
  -2   2  12     1062.84     1074.66     32.74 o 
   0   2  12        0.68        5.85      2.68 o 
   2   2  12       10.38       14.68      3.64 o 
   4   2  12        0.71        9.32      3.63 o 
   6   2  12        6.25        8.42      4.31 o 
   8   2  12       25.99       37.91     11.38 o 
 -25   3  12       11.21       16.51      8.01 o 
 -23   3  12       65.98       38.23      8.33 o 
 -21   3  12        6.55       16.88      5.45 o 
 -19   3  12      116.55      110.06      9.63 o 
 -17   3  12      889.96     1008.41     21.22 o 
 -15   3  12      106.03      104.68     12.35 o 
 -13   3  12        7.06       10.99      4.30 o 
 -11   3  12        0.06        6.05      2.86 o 
  -9   3  12      101.27       96.70      8.32 o 
  -7   3  12        4.50        8.47      5.02 o 
  -5   3  12        8.62       10.03      3.21 o 
  -3   3  12       91.80       74.98      7.79 o 
  -1   3  12      256.19      227.34     10.94 o 
   1   3  12       37.17       31.69      5.14 o 
   3   3  12       44.81       28.40      4.61 o 
   5   3  12        3.85        9.50      4.27 o 
   7   3  12       88.63       77.89     10.00 o 
   9   3  12        7.06       17.14      8.05 o 
 -24   4  12       45.70       38.99      8.92 o 
 -22   4  12       11.80       16.88      5.56 o 
 -20   4  12        6.43        8.07      3.77 o 
 -18   4  12       19.56       21.58      5.28 o 
 -16   4  12      170.62      145.84     14.01 o 
 -14   4  12       77.17       60.77      7.55 o 
 -12   4  12      337.39      346.53     16.93 o 
 -10   4  12      493.22      419.36     13.22 o 
  -8   4  12      287.31      262.83     11.52 o 
  -6   4  12       49.92       46.22      9.25 o 
  -4   4  12       81.97       85.67      9.95 o 
  -2   4  12       14.49        9.92      4.31 o 
   0   4  12       11.39       14.92      4.32 o 
   2   4  12        1.40        3.82      4.55 o 
   4   4  12      101.31       88.43      7.93 o 
   6   4  12        0.87       12.99      6.32 o 
   8   4  12       10.73       15.54      6.67 o 
 -23   5  12        5.65       12.00      6.46 o 
 -21   5  12       51.83       56.04      6.93 o 
 -19   5  12       94.36      118.57      9.11 o 
 -17   5  12       10.44        7.93      3.43 o 
 -15   5  12       70.79       57.76      7.33 o 
 -13   5  12       68.01       67.52     10.67 o 
 -11   5  12       72.86       53.91      9.14 o 
  -9   5  12       35.50       70.81     17.28 o 
  -7   5  12      869.66      901.12     19.83 o 
  -5   5  12       10.08       12.14      4.76 o 
  -3   5  12       66.17       64.73      9.77 o 
  -1   5  12        0.86        9.52      3.93 o 
   1   5  12       45.29       55.78      8.87 o 
   3   5  12       45.36       56.40      9.55 o 
   5   5  12       51.49       43.93      7.91 o 
   7   5  12       31.67       37.37      8.59 o 
 -22   6  12        4.17        8.46      5.43 o 
 -20   6  12        0.68        3.05      3.20 o 
 -18   6  12      111.01       99.57      9.19 o 
 -16   6  12        0.94        7.35      6.04 o 
 -14   6  12        0.64       16.50      7.51 o 
 -12   6  12        7.10        8.87      4.83 o 
 -10   6  12       67.56       35.76     10.22 o 
  -8   6  12      690.43      619.70     17.70 o 
  -6   6  12        0.27       10.59      5.03 o 
  -4   6  12        2.06       10.66      4.92 o 
  -2   6  12        6.09       15.73      6.04 o 
   0   6  12       15.77       19.13      6.97 o 
   2   6  12        2.53       15.30      6.49 o 
   4   6  12       30.22       29.43     10.16 o 
 -21   7  12       33.31       24.61      6.10 o 
 -19   7  12      159.14      121.65     10.30 o 
 -17   7  12      355.55      380.09     19.94 o 
 -15   7  12        8.83       10.88      5.31 o 
 -13   7  12       14.65       12.29      5.87 o 
 -11   7  12        0.94       11.92      5.56 o 
  -9   7  12       71.14       74.77     10.62 o 
  -7   7  12       16.41       13.43      5.65 o 
  -5   7  12        0.00        8.71      5.00 o 
  -3   7  12        8.21       12.58      5.36 o 
  -1   7  12        0.00        4.65      4.63 o 
   1   7  12        6.77       21.85      8.16 o 
   3   7  12       31.98       22.64      8.44 o 
 -18   8  12      123.28      116.53     13.26 o 
 -16   8  12       41.26       21.38      7.65 o 
 -14   8  12       20.11       25.75     11.28 o 
 -12   8  12      156.90      235.54     13.87 o 
 -10   8  12        5.63       15.46      7.47 o 
  -8   8  12        6.75        8.52      4.41 o 
  -6   8  12       22.25       16.56      5.44 o 
  -4   8  12       15.38       13.61      6.26 o 
  -2   8  12      244.36      265.20     16.90 o 
   0   8  12       33.29       29.22      9.15 o 
 -13   9  12       31.65       26.30      7.76 o 
 -11   9  12        0.10        8.35      5.39 o 
  -9   9  12        0.44        5.53      4.70 o 
  -7   9  12        8.91       16.61      6.70 o 
  -5   9  12        0.46        5.95      4.82 o 
 -27   1  13        2.67       20.65      8.78 o 
 -25   1  13       32.04       36.88     11.56 o 
 -23   1  13       67.78       71.60     11.24 o 
 -21   1  13       43.29       60.85     12.43 o 
 -19   1  13      321.31      416.33     17.45 o 
 -17   1  13       18.14       10.22      5.02 o 
 -15   1  13      508.93      485.10     16.91 o 
 -13   1  13        0.57        6.46      4.47 o 
 -11   1  13       33.37       36.30      5.78 o 
  -9   1  13       46.75       63.92      6.92 o 
  -7   1  13      120.43      135.57      8.20 o 
  -5   1  13       24.74       32.30      5.36 o 
  -3   1  13       53.25       83.99      8.53 o 
  -1   1  13       59.08       61.26      7.49 o 
   1   1  13       76.61       76.40      6.81 o 
   3   1  13        2.40       13.40      6.32 o 
   5   1  13        9.23       10.72      5.71 o 
   7   1  13        0.32        9.40      5.85 o 
 -26   2  13        1.44       10.90      6.86 o 
 -24   2  13        4.46       16.91      7.68 o 
 -22   2  13        2.85       17.29      6.37 o 
 -20   2  13      210.28      210.83     17.59 o 
 -18   2  13       13.83       15.61      5.60 o 
 -16   2  13      131.96      115.27      9.42 o 
 -14   2  13      737.20      754.96     16.40 o 
 -12   2  13       24.94       22.25      5.60 o 
 -10   2  13       12.87       18.31      4.95 o 
  -8   2  13       30.34       39.70      5.75 o 
  -6   2  13        2.74       10.99      3.51 o 
  -4   2  13      159.77      175.71     11.21 o 
  -2   2  13      149.83      121.03      8.56 o 
   0   2  13       55.32       47.41      5.41 o 
   2   2  13        1.14        6.59      3.09 o 
   4   2  13       49.78       53.29      6.59 o 
   6   2  13      441.14      499.80     17.50 o 
 -25   3  13       27.88       24.84      8.12 o 
 -23   3  13        2.06       15.32      6.08 o 
 -21   3  13       46.18       28.66      6.43 o 
 -19   3  13       12.76       25.64      5.66 o 
 -17   3  13        0.04        6.22      3.74 o 
 -15   3  13       56.57       32.51      6.84 o 
 -13   3  13        6.58       12.73      5.77 o 
 -11   3  13        3.86       10.38      5.39 o 
  -9   3  13      265.28      238.15     10.83 o 
  -7   3  13       32.24       36.63      6.21 o 
  -5   3  13      635.03      664.67     17.16 o 
  -3   3  13       48.47       52.48      6.62 o 
  -1   3  13       36.23       31.18      5.69 o 
   1   3  13      144.85      129.93     10.59 o 
   3   3  13      268.62      273.39     13.22 o 
   5   3  13      122.86      127.26     11.28 o 
   7   3  13       10.50        9.71      6.37 o 
 -24   4  13       66.72       51.04      8.31 o 
 -22   4  13        2.39       11.04      4.38 o 
 -20   4  13       10.90       14.05      4.34 o 
 -18   4  13        6.09        6.47      4.38 o 
 -16   4  13      132.93      105.39      9.92 o 
 -14   4  13       51.48       50.27      7.13 o 
 -12   4  13       35.10       35.76      5.96 o 
 -10   4  13      193.46      128.31     13.18 o 
  -8   4  13        8.50       14.38      5.45 o 
  -6   4  13        8.80       14.75      7.20 o 
  -4   4  13      193.31      154.20     13.91 o 
  -2   4  13        5.03        9.27      3.83 o 
   0   4  13       49.71       52.09      9.18 o 
   2   4  13       38.52       30.20      8.13 o 
   4   4  13        5.05       12.05      4.99 o 
   6   4  13       19.61       14.88      6.42 o 
 -23   5  13       13.41       12.57      6.10 o 
 -21   5  13       14.97       19.74      5.58 o 
 -19   5  13       44.25       50.54      7.65 o 
 -17   5  13       17.97       13.99      4.74 o 
 -15   5  13        1.62       15.74      5.92 o 
 -13   5  13        4.76       20.01     11.57 o 
 -11   5  13       14.11       17.16      7.47 o 
  -9   5  13      274.59      268.40     14.93 o 
  -7   5  13        0.68        4.23      5.54 o 
  -5   5  13        1.32       15.60      8.56 o 
  -3   5  13        1.26        7.85      6.62 o 
  -1   5  13       49.45       58.72     10.91 o 
   1   5  13       11.13       18.19      6.55 o 
   3   5  13        3.67        8.68      5.50 o 
   5   5  13       13.28       13.02      5.87 o 
 -22   6  13        0.33       12.26      5.14 o 
 -20   6  13        5.86       12.87      5.39 o 
 -18   6  13       59.69       45.01     11.04 o 
 -16   6  13       24.97       18.70      6.64 o 
 -14   6  13      141.37      151.30     14.53 o 
 -12   6  13      123.54      126.75     14.32 o 
 -10   6  13       13.31       15.11      8.71 o 
  -8   6  13       10.09       16.53      7.36 o 
  -6   6  13       22.87       17.44      6.16 o 
  -4   6  13        5.80        9.35      5.24 o 
  -2   6  13       11.39       11.89      5.06 o 
   0   6  13        0.37       15.31     11.62 o 
   2   6  13       23.41       33.15     11.46 o 
 -19   7  13      251.47      214.12     17.30 o 
 -17   7  13        0.11       11.16      5.09 o 
 -15   7  13       20.88       16.34      8.83 o 
 -13   7  13        4.97       15.26      7.42 o 
 -11   7  13       34.31       23.19      8.47 o 
  -9   7  13       10.76        8.39      6.54 o 
  -7   7  13        0.00       13.64      5.70 o 
  -5   7  13        1.49        9.86      5.34 o 
  -3   7  13        9.75        7.71      6.31 o 
  -1   7  13        8.30        8.79      6.90 o 
   1   7  13        0.04       14.65      7.36 o 
 -16   8  13       35.03       30.06     11.78 o 
 -14   8  13       14.50       26.97      9.72 o 
 -12   8  13        0.37        7.75      6.17 o 
 -10   8  13       25.09       21.24      8.57 o 
  -8   8  13        1.60        8.48      5.38 o 
  -6   8  13        0.16       13.70      6.87 o 
  -4   8  13      104.94      105.59     11.71 o 
 -26   0  14        0.49       22.97     11.47 o 
 -24   0  14       39.92       27.36     11.71 o 
 -22   0  14      376.17      408.98     23.54 o 
 -20   0  14       25.37       13.14      6.03 o 
 -18   0  14       99.28       77.35     12.50 o 
 -16   0  14       65.88       77.12     19.07 o 
 -14   0  14       45.04       69.51     37.17 o 
 -12   0  14      154.47      199.00     53.13 o 
 -10   0  14       85.35       84.27     19.84 o 
  -8   0  14     1888.66     2088.28     50.36 o 
  -6   0  14     3263.79     3867.78     71.18 o 
  -4   0  14      964.48     1013.28     28.27 o 
  -2   0  14        0.02       16.45     15.92 o 
   0   0  14        6.89       14.42      9.27 o 
   2   0  14       18.94       27.75     12.00 o 
   4   0  14        4.58       21.33      9.97 o 
   6   0  14       29.85       14.55      9.51 o 
 -25   1  14        7.68       13.81      7.82 o 
 -23   1  14      527.65      692.65     20.27 o 
 -21   1  14      552.77      716.56     42.65 o 
 -19   1  14        3.58       26.65     20.73 o 
 -17   1  14       16.54        6.16      4.85 o 
 -15   1  14       23.17       11.50      5.47 o 
 -13   1  14       19.49        6.94      5.32 o 
 -11   1  14        1.57       10.58      5.24 o 
  -9   1  14      185.14      214.72     13.97 o 
  -7   1  14     1567.37     1766.63     29.28 o 
  -5   1  14     1306.22     1392.54     23.58 o 
  -3   1  14      146.39      146.62      9.55 o 
   1   1  14       16.63       19.39      6.58 o 
   3   1  14       11.56       10.79      6.75 o 
   5   1  14        0.61       12.48      5.68 o 
 -26   2  14       10.98       12.23      6.48 o 
 -24   2  14        0.27       11.26      6.50 o 
 -22   2  14       24.52       17.14      6.39 o 
 -20   2  14       98.62      124.10     23.30 o 
 -18   2  14       18.00       12.42      5.42 o 
 -16   2  14       41.88       50.25     10.85 o 
 -14   2  14       51.93       55.25      8.11 o 
 -12   2  14       14.94       13.23      5.12 o 
 -10   2  14        3.25        6.59      3.18 o 
  -8   2  14      336.17      318.10     11.00 o 
  -6   2  14       93.56       94.17      8.45 o 
  -4   2  14      198.06      163.35     12.21 o 
  -2   2  14       10.18       14.05      3.88 o 
   0   2  14        1.50        9.85      4.44 o 
   2   2  14        4.26        9.26      4.56 o 
   4   2  14       58.38       42.81      9.16 o 
 -25   3  14        1.62       13.09      6.17 o 
 -23   3  14       20.92       25.74      6.94 o 
 -21   3  14      114.55      104.21     10.38 o 
 -19   3  14      127.22      137.76     10.91 o 
 -17   3  14       21.95       25.86      7.26 o 
 -15   3  14        0.81        5.93      5.83 o 
 -13   3  14       13.90        8.11      3.76 o 
 -11   3  14       36.81       39.68      6.43 o 
  -9   3  14       54.50       44.18      9.04 o 
  -7   3  14      224.45      204.05     11.71 o 
  -3   3  14       18.20       22.50      5.23 o 
  -1   3  14       55.67       54.84      8.50 o 
   1   3  14      263.81      297.55     19.21 o 
   3   3  14        3.22        8.34      4.81 o 
   5   3  14       17.10       21.52     11.64 o 
 -24   4  14        4.03       11.51      5.73 o 
 -22   4  14       14.55       17.03      5.52 o 
 -20   4  14        0.10        5.14      4.33 o 
 -18   4  14       20.81       11.07      5.06 o 
 -16   4  14       73.08      100.22     17.73 o 
 -14   4  14        3.41        6.88      4.43 o 
 -12   4  14       14.84       15.87      5.64 o 
 -10   4  14       12.02       18.05      4.86 o 
  -8   4  14        4.00       21.70      8.19 o 
  -6   4  14       19.06       26.47      9.31 o 
  -4   4  14        8.27       15.82      6.70 o 
   0   4  14       50.72       57.91     12.18 o 
   2   4  14      116.97      111.24     15.56 o 
   4   4  14        4.54        8.01      9.22 o 
 -23   5  14        0.23        6.71      4.56 o 
 -21   5  14        7.41       10.30      5.39 o 
 -19   5  14        1.50       10.56      5.11 o 
 -15   5  14        0.36       12.79      5.40 o 
 -11   5  14        0.44        7.94      6.35 o 
  -9   5  14      139.09      130.44     17.26 o 
  -7   5  14        0.00        4.79      5.82 o 
  -5   5  14        4.45       20.08      8.31 o 
  -3   5  14        1.08       25.00     10.08 o 
  -1   5  14      521.13      651.87     39.38 o 
   1   5  14       69.89       56.61     13.67 o 
 -20   6  14       11.14        8.62      4.98 o 
 -18   6  14        3.27       10.62      6.14 o 
 -16   6  14       78.17      101.59     12.05 o 
 -14   6  14        4.86        9.67      6.47 o 
 -12   6  14       53.57       39.98      9.74 o 
 -10   6  14       12.23       17.77      7.86 o 
  -8   6  14       13.60       15.73      8.18 o 
  -6   6  14        2.36       10.34      7.29 o 
  -4   6  14        0.09        9.39      6.61 o 
  -2   6  14       12.40       27.87     11.80 o 
   0   6  14       65.80       56.09     14.17 o 
 -17   7  14       22.66       24.51      8.22 o 
 -15   7  14       11.51       32.39      9.81 o 
 -13   7  14       14.75       12.57      7.44 o 
 -11   7  14       98.89       86.22     15.43 o 
  -9   7  14        2.33        9.92      6.66 o 
  -7   7  14       19.59       22.88     10.79 o 
  -5   7  14       21.33       14.97      7.18 o 
  -3   7  14        3.61        6.52      6.88 o 
 -12   8  14       46.71       31.45     11.25 o 
 -10   8  14       19.40       21.58     10.15 o 
  -8   8  14       10.89       16.81      9.04 o 
 -25   1  15        1.37       15.17      8.00 o 
 -23   1  15        5.97       12.88      7.31 o 
 -21   1  15       87.96       78.50     12.08 o 
 -19   1  15        0.11       10.78     11.21 o 
 -17   1  15        0.74        3.34      4.24 o 
 -15   1  15        2.45        8.44      5.25 o 
 -13   1  15       15.17       29.40      7.10 o 
 -11   1  15       55.88       54.95      8.00 o 
  -9   1  15      282.05      344.42     21.94 o 
  -7   1  15      816.50      934.20     26.21 o 
  -5   1  15       82.44      100.45     10.91 o 
  -3   1  15        1.08        8.78      4.82 o 
  -1   1  15      108.44      104.29      9.20 o 
   1   1  15       15.12       21.31      7.07 o 
   3   1  15        9.73       25.09      8.43 o 
 -24   2  15       22.18       30.39      8.42 o 
 -22   2  15      141.04      167.97     17.54 o 
 -20   2  15        0.20        8.39      5.29 o 
 -18   2  15        2.80        8.56      5.41 o 
 -16   2  15       10.52       15.12      6.91 o 
 -14   2  15      197.43      213.86     20.85 o 
 -12   2  15        0.00        6.38      4.00 o 
 -10   2  15       68.36       63.43      8.70 o 
  -8   2  15      346.27      364.41     11.78 o 
  -4   2  15       47.33       46.44      6.55 o 
  -2   2  15        9.63        9.69      4.46 o 
   0   2  15        2.71       10.56      5.33 o 
   2   2  15       31.97       26.80      7.40 o 
 -23   3  15       10.82       23.37      7.30 o 
 -21   3  15        7.02       21.66      8.35 o 
 -19   3  15       80.78       73.36      9.94 o 
 -17   3  15      114.37      113.98     10.73 o 
 -15   3  15       80.73       93.42     18.37 o 
 -13   3  15        2.72        9.65      4.02 o 
 -11   3  15       17.57       20.49      5.19 o 
  -7   3  15      338.02      371.39     11.52 o 
  -5   3  15       48.11       48.47      8.30 o 
  -3   3  15       30.27       37.70      7.51 o 
  -1   3  15       16.64       20.72      6.95 o 
   1   3  15        0.04        9.37      6.26 o 
 -22   4  15       18.88       13.51      6.48 o 
 -20   4  15       10.61       14.88      5.43 o 
 -18   4  15       78.57       69.44      8.49 o 
 -16   4  15       15.19       19.64      5.52 o 
 -14   4  15        1.22       15.04      7.08 o 
 -12   4  15       62.31       35.31      8.69 o 
 -10   4  15       15.96       21.04      6.73 o 
  -8   4  15        0.39       12.86      5.79 o 
  -6   4  15        3.61       15.05      5.86 o 
  -4   4  15       81.37      106.91     15.24 o 
  -2   4  15       63.14       62.40     18.25 o 
   0   4  15        1.21       11.00      8.25 o 
 -21   5  15        0.76       14.57      7.93 o 
 -19   5  15       11.10       16.81      7.70 o 
 -17   5  15        2.13        7.24      6.24 o 
 -15   5  15       26.60       13.65      6.74 o 
 -13   5  15        8.58       23.31     10.22 o 
 -11   5  15        5.70       14.47      6.96 o 
  -9   5  15        3.44       12.75      6.59 o 
  -7   5  15       30.51       34.48      9.34 o 
  -5   5  15        6.60        5.81     10.04 o 
  -3   5  15      121.31      129.35     19.79 o 
  -1   5  15       23.86       36.14     12.33 o 
 -18   6  15       16.47       18.35      8.06 o 
 -16   6  15       59.27       60.27     10.25 o 
 -14   6  15        0.37        6.78      8.17 o 
 -12   6  15       26.09       26.69      9.98 o 
 -10   6  15       10.86       16.76      6.70 o 
  -8   6  15       58.53       49.29     10.57 o 
  -6   6  15        3.85       16.36      7.07 o 
  -4   6  15        0.02        9.95      7.91 o 
 -15   7  15       19.25       27.94     11.26 o 
 -13   7  15       61.74       60.70     13.11 o 
 -11   7  15       51.16       50.38     14.45 o 
  -9   7  15       29.33       31.74      9.85 o 
  -7   7  15       25.71       31.12     11.09 o 
 -24   0  16      284.44      372.79     24.89 o 
 -22   0  16        3.64        5.59      6.88 o 
 -20   0  16        8.25        3.88      7.14 o 
 -18   0  16        8.47        2.83      6.05 o 
 -16   0  16        5.96       11.09     10.43 o 
 -14   0  16        4.95       17.83     14.84 o 
 -12   0  16      123.92      119.31     25.51 o 
 -10   0  16      212.72      215.70     18.63 o 
  -8   0  16       65.36      111.72     24.49 o 
  -6   0  16      214.00      183.42     28.44 o 
  -4   0  16        0.10       16.66     15.56 o 
  -2   0  16       37.97       43.23     10.30 o 
   0   0  16        0.19       15.10     12.38 o 
 -23   1  16       17.31       14.89      7.61 o 
 -21   1  16        3.21        1.94      4.88 o 
 -19   1  16       34.28       28.33      9.68 o 
 -17   1  16        2.61        1.89      3.79 o 
 -15   1  16        0.26       10.21      4.97 o 
 -13   1  16       86.18       88.60     11.83 o 
 -11   1  16        2.95       18.42      6.44 o 
  -9   1  16       41.09       51.95      7.88 o 
  -7   1  16      122.29      161.83     10.85 o 
  -5   1  16       65.79       70.60     13.33 o 
  -3   1  16       50.41       46.13      8.42 o 
  -1   1  16       27.82       19.90      6.80 o 
   1   1  16      111.06      126.86     15.01 o 
 -24   2  16       11.63       17.36      7.59 o 
 -22   2  16        0.00        6.84      5.09 o 
 -20   2  16        1.15       14.03     10.51 o 
 -18   2  16       11.45       18.49     12.49 o 
 -16   2  16        2.32       11.84      7.36 o 
 -14   2  16      179.70      162.74     10.35 o 
 -12   2  16      304.63      328.40     13.79 o 
 -10   2  16      159.41      167.76     12.01 o 
  -8   2  16      447.46      477.74     13.60 o 
  -6   2  16        3.81       14.16      4.64 o 
  -4   2  16       31.03       23.58      5.79 o 
  -2   2  16        5.25       11.33      5.21 o 
   0   2  16        4.10        8.26      5.34 o 
 -23   3  16        0.03        7.88      5.28 o 
 -21   3  16       17.09       21.22      7.82 o 
 -19   3  16      104.99       93.21     10.34 o 
 -17   3  16        0.00        5.96      4.15 o 
 -15   3  16        5.40       10.81      5.36 o 
 -13   3  16        8.01       14.92      5.50 o 
 -11   3  16      178.56      173.51     10.71 o 
  -9   3  16       24.51       24.85      6.24 o 
  -7   3  16       65.96       55.75      8.97 o 
  -5   3  16      137.90      158.78     12.55 o 
  -3   3  16       10.67       10.14      5.78 o 
  -1   3  16        0.04       10.34      8.37 o 
 -22   4  16        5.45       18.82     10.03 o 
 -20   4  16       38.16       52.66      7.92 o 
 -18   4  16      180.23      204.80     13.75 o 
 -16   4  16        5.76       10.71      5.32 o 
 -12   4  16      179.31      164.12     14.21 o 
 -10   4  16       64.07       53.61      8.61 o 
  -8   4  16       80.27       92.79     11.38 o 
  -6   4  16        7.84       11.54      5.68 o 
  -4   4  16        2.69       18.14      6.89 o 
  -2   4  16        0.35        9.16      7.62 o 
 -19   5  16       41.00       42.81     12.03 o 
 -17   5  16       11.46       16.13      8.49 o 
 -13   5  16        3.54        9.95      6.93 o 
 -11   5  16       25.04       28.96      8.68 o 
  -9   5  16        7.13       20.90      7.41 o 
  -7   5  16       22.13       44.08     10.71 o 
  -5   5  16      173.95      207.21     15.41 o 
 -16   6  16        0.01       14.85      7.75 o 
 -14   6  16       12.90       17.65      7.25 o 
 -12   6  16       60.05       45.10      9.28 o 
 -10   6  16       17.41       19.77      8.81 o 
  -8   6  16       20.86       15.33      7.89 o 
 -23   1  17       25.19       24.30      8.38 o 
 -19   1  17        2.05        6.58      5.93 o 
 -17   1  17       17.34       15.59      6.82 o 
 -15   1  17       40.48       36.61      7.31 o 
 -13   1  17        0.06        8.23      4.98 o 
 -11   1  17        4.67       15.57      8.07 o 
  -9   1  17      234.28      230.86     12.86 o 
  -7   1  17       13.04        8.26      5.70 o 
  -5   1  17       73.08       64.45      8.56 o 
  -3   1  17       22.90       27.01      7.79 o 
 -22   2  17        0.94        8.06      5.08 o 
 -20   2  17        0.04        7.58      6.12 o 
 -18   2  17        0.90       15.53      6.77 o 
 -16   2  17       12.33       17.62      9.38 o 
 -14   2  17        2.36       16.76      7.61 o 
 -12   2  17      327.16      353.83     18.20 o 
 -10   2  17      386.73      422.70     14.25 o 
  -8   2  17       28.79       29.94      6.80 o 
  -6   2  17        0.78       10.85      5.14 o 
  -4   2  17        0.83        7.71      4.78 o 
 -21   3  17        0.05        9.14      6.45 o 
 -19   3  17        5.48       32.95     13.74 o 
 -13   3  17        3.12       12.13      5.61 o 
 -11   3  17      368.42      437.09     15.85 o 
  -9   3  17       75.34       98.52     15.93 o 
  -7   3  17       10.01       17.08      8.69 o 
  -5   3  17      142.51      169.29     15.28 o 
 -18   4  17        3.99       27.49     14.64 o 
 -16   4  17        0.01        9.52      5.88 o 
 -14   4  17        0.60       14.81      6.81 o 
 -12   4  17      114.82      129.30     12.77 o 
 -10   4  17        7.52       17.28      7.55 o 
  -8   4  17       17.59       20.59      7.25 o 
  -6   4  17       14.48       18.34      6.05 o 
 -15   5  17        0.85        6.58      5.69 o 
 -13   5  17        0.13        6.80      6.20 o 
 -11   5  17       14.63       21.23      9.02 o 
  -9   5  17        0.47       12.11      7.11 o 
 -20   0  18        4.49        9.47      8.07 o 
 -18   0  18      147.94      139.90     17.27 o 
 -16   0  18        2.45        8.13      8.13 o 
 -14   0  18       62.52       50.88     10.39 o 
 -12   0  18        7.22       23.17     38.52 o 
  -8   0  18        2.21       20.89      9.79 o 
  -6   0  18       83.76       74.26     16.38 o 
 -19   1  18       24.29       20.10      8.08 o 
 -17   1  18        2.79       17.01      6.73 o 
 -15   1  18        0.78       11.71      6.77 o 
 -13   1  18        7.06       11.37      7.20 o 
 -11   1  18       17.75       19.03      6.34 o 
  -9   1  18      112.17       88.66     12.76 o 
  -7   1  18        6.95       12.87      5.86 o 
 -20   2  18        0.76       12.74      6.81 o 
 -18   2  18        3.93        9.39      6.87 o 
 -16   2  18      118.95      125.60     17.27 o 
 -14   2  18       25.37       23.08      6.72 o 
 -12   2  18       42.26       48.21      7.38 o 
 -10   2  18      164.75      150.79     11.73 o 
  -8   2  18        2.85       19.12      7.23 o 
 -17   3  18        2.05        9.12      5.87 o 
 -15   3  18        2.11       13.18      6.20 o 
 -13   3  18       88.53       88.27     11.13 o 
 -11   3  18      105.00      133.40     12.55 o 
  -9   3  18      108.18      117.08     12.54 o 
                                                 
